# Supplementary material for: Blood Pressure and Mortality in Mexico City: A Mendelian Randomization Study
Source: Hypertension. 2025 Sep 17;82(11):1896–905. doi: 10.1161/HYPERTENSIONAHA.125.25348 (PMC7618184; doi:10.1161/HYPERTENSIONAHA.125.25348)
Supplement: Supplementary file 2 [file hyp-82-1896-s002.xlsx]

## Sheet: Supplementary Data Item 1
List of variants, and their weights, used for the construction of the SBP and DBP genetic risk scores (GRS) in the main analyses
		Systolic blood pressure GRS			Diastolic blood pressure GRS
rsID	Chr:bp:ref:alt	SBP effect allele	Per allele effect size	SE of the per allele effect size	DBP effect allele	Per allele effect size	SE of the per allele effect size
rs307359	chr1:1344634:A:G	G	0.118371	0.0414615	A	0.0601056	0.0270609
rs28451771	chr1:1631710:T:C	C	0.213216	0.0473062	T	0.0913023	0.0306608
rs262695	chr1:2213349:A:G	G	0.100563	0.0301625	G	0.0354148	0.0194146
rs12081179	chr1:2319680:A:G	G	0.114467	0.0321142	A	0.00351744	0.0207543
rs2493292	chr1:3412095:C:T	T	0.123646	0.0380222	T	0.11308	0.0244228
rs12135881	chr1:4721862:C:G	C	0.0666865	0.116155	C	0.115622	0.076257
rs11121483	chr1:6203732:A:G	A	0.0916056	0.0302468	G	0.0647429	0.0194696
rs846110	chr1:6222890:T:G	G	0.307322	0.168694	G	0.0040533	0.107241
rs9661802	chr1:6618804:A:C	A	0.103875	0.0287698	A	0.0327836	0.0185284
rs4908678	chr1:7679190:T:C	C	0.073428	0.0301414	C	0.0584843	0.0193597
rs1763839	chr1:8413276:G:A	A	0.135251	0.0292446	A	0.0798981	0.0188032
rs17393144	chr1:9150203:G:A	A	0.133246	0.0342558	G	0.0998211	0.0217985
rs9662255	chr1:9381890:C:A	C	0.221866	0.0288226	A	0.069387	0.0185421
rs729104	chr1:10643571:C:T	C	0.0598713	0.0490364	T	0.0568492	0.0318974
rs17035646	chr1:10736490:G:A	A	0.446054	0.0303418	A	0.270815	0.0195245
rs2982373	chr1:11317057:G:A	G	0.0335806	0.0377162	A	0.0488388	0.0240587
rs41394446	chr1:11791870:C:T	T	0.538683	0.145484	T	0.165704	0.0923328
rs55857306	chr1:11835738:G:A	G	0.488571	0.0391089	G	0.27796	0.0251373
rs3013105	chr1:13475857:T:C	T	0.0839358	0.0270819	T	0.0573095	0.0174498
rs7553381	chr1:15153998:C:A	C	0.128183	0.0327156	C	0.0293212	0.0210153
rs78873257	chr1:15647250:T:C	T	0.129765	0.0293606	C	0.0072135	0.0188856
rs2320590	chr1:20828702:C:T	T	0.0111302	0.0272823	T	0.0235847	0.0175528
rs2807337	chr1:22250878:T:C	T	0.0946124	0.0286644	T	0.0417902	0.0184391
rs150266910	chr1:23115772:C:T	C	0.0142003	0.0350154	C	0.154163	0.0224992
rs10917420	chr1:23736497:C:T	T	0.0327472	0.0282318	T	0.0332508	0.018178
rs6686889	chr1:24703979:C:T	T	0.108137	0.03069	T	0.111844	0.0198131
rs4320727	chr1:25025090:G:A	A	0.0993177	0.0292868	A	0.0535929	0.018865
rs311462	chr1:25092905:G:C	C	0.0476016	0.0300358	C	0.052212	0.0193322
rs79598313	chr1:26958422:C:T	T	0.438458	0.111725	T	0.311142	0.0708984
rs61748637	chr1:28466638:C:G	G	0.261956	0.0635427	G	0.0292181	0.0405467
rs1565716	chr1:29222704:G:A	A	0.104097	0.0569595	A	0.0702801	0.0366446
rs72665470	chr1:38331565:T:C	C	0.0108876	0.0933569	T	0.00355179	0.0595766
rs4660293	chr1:39562508:A:G	G	0.0422317	0.0368301	G	0.0684046	0.0234954
rs12134085	chr1:40297423:C:T	C	0.127233	0.0390877	T	0.029486	0.0251098
rs1138293	chr1:41020573:C:T	C	0.0969334	0.0395942	C	0.0522257	0.0252404
rs11210029	chr1:41399621:A:G	G	0.0438142	0.0299198	G	0.0283113	0.0192497
rs34538877	chr1:41917999:C:T	C	0.224715	0.0322303	C	0.0518342	0.0205825
rs1139978	chr1:42191525:T:G	T	0.152659	0.0456498	T	0.0511884	0.0290532
rs72659998	chr1:42571885:C:T	C	0.133458	0.0401744	T	0.0547402	0.0258243
rs839755	chr1:43390739:A:C	C	0.152131	0.0305528	C	0.0621872	0.0195795
rs512083	chr1:45561683:T:C	C	0.070685	0.0277782	T	0.0393788	0.0178895
rs12142296	chr1:46076007:T:G	G	0.0269447	0.0473906	G	0.150316	0.0301868
rs688540	chr1:47536775:G:A	A	0.178928	0.0356062	A	0.103462	0.0230008
rs4926923	chr1:47643553:T:C	T	0.108243	0.0461773	T	0.0313409	0.0298089
rs11579440	chr1:48586751:T:C	T	0.155401	0.0360388	T	0.0740586	0.0232962
rs147696085	chr1:50556195:G:A	G	0.126811	0.0566324	A	0.308532	0.0361843
rs116287796	chr1:50991770:C:T	C	0.158672	0.125018	C	0.405467	0.0794859
rs78651450	chr1:51594972:G:A	A	0.135673	0.085571	G	0.0388979	0.0542799
rs2819470	chr1:55701830:T:C	T	0.0293395	0.0341187	T	0.108134	0.0219497
rs778124	chr1:56140534:G:A	A	0.144535	0.0279364	G	0.00158697	0.0179994
rs55869368	chr1:56520961:C:T	C	0.238008	0.0522858	T	0.0522257	0.0335119
rs60199046	chr1:59197669:A:G	A	0.231889	0.0344247	G	0.138843	0.0220252
rs6700125	chr1:59237125:T:C	C	0.00861935	0.0288965	T	0.0578591	0.0186177
rs11207431	chr1:59245757:T:C	T	0.0395942	0.0286538	C	0.00157323	0.0184597
rs835445	chr1:59413700:A:C	A	0.0722042	0.0320826	C	0.0112531	0.0206237
rs2092867	chr1:61411773:C:A	A	0.217646	0.0322725	A	0.0628811	0.0205894
rs20354	chr1:66605673:G:T	T	0.199395	0.0417464	T	0.0218535	0.0268205
rs1886686	chr1:66924785:C:G	G	0.100542	0.0327683	G	0.0466473	0.0210085
rs10889711	chr1:67677512:T:C	T	0.0893268	0.030806	T	0.0846384	0.0197856
rs12084868	chr1:71763557:G:A	A	0.135673	0.0797369	A	0.0237839	0.0515181
rs750720	chr1:77956100:G:A	G	0.159938	0.0444366	A	0.0405948	0.0288128
rs34517439	chr1:77984833:C:A	A	0.0822162	0.054976	C	0.0553516	0.0348721
rs2275902	chr1:78891675:G:C	G	0.008229	0.0297088	G	0.0864933	0.0191192
rs6683704	chr1:81200356:T:C	T	0.0485511	0.0287909	T	0.022726	0.0185353
rs12034319	chr1:85574424:G:A	G	0.00237375	0.0348783	G	0.0400452	0.0224443
rs9658584	chr1:85581628:G:C	G	0.0504817	0.0383071	C	0.0820965	0.0245534
rs385437	chr1:86356548:A:G	A	0.0693346	0.0406175	G	0.0460015	0.0260579
rs61771715	chr1:87462986:G:A	A	0.153502	0.0565269	A	0.0189131	0.0360675
rs10923038	chr1:88186088:C:A	A	0.102694	0.0316078	A	0.0216955	0.0202734
rs12035750	chr1:88866416:T:C	C	0.173547	0.0315129	C	0.0530501	0.0201978
rs113563325	chr1:89662830:T:A	T	0.0767829	0.0513047	T	0.0402651	0.0326737
rs12032393	chr1:89713973:A:G	G	0.0212582	0.0413454	A	0.0296166	0.0266144
rs2065152	chr1:89762960:C:T	T	0.0130925	0.0284428	T	0.0248007	0.018336
rs17516329	chr1:91854224:A:T	A	0.0690603	0.0324624	T	0.014324	0.0208092
rs12145044	chr1:93058488:T:G	T	0.117105	0.0883035	T	0.107309	0.0560111
rs7514579	chr1:93585793:A:C	A	0.146645	0.031228	A	0.0603942	0.0201222
rs17396055	chr1:94265398:G:A	G	0.147173	0.033222	G	0.0370087	0.0212833
rs565522	chr1:111718911:T:C	C	0.00461035	0.0278309	T	0.0324539	0.0179376
rs10776752	chr1:112501706:G:T	T	0.389928	0.0505978	T	0.275899	0.0328523
rs2279499	chr1:112704941:G:A	A	0.167956	0.0361337	A	0.158628	0.0232962
rs6537762	chr1:112891821:A:C	C	0.0758439	0.0311964	C	0.0423055	0.0200192
rs71664847	chr1:114476617:A:T	A	0.0100752	0.0393515	A	0.0321653	0.0251098
rs145339349	chr1:115288581:G:A	A	0.259952	0.128921	A	0.438169	0.0818217
rs568032	chr1:115433427:A:G	G	0.300781	0.0682585	G	0.126202	0.0435695
rs4073778	chr1:115755137:C:A	C	0.107188	0.029213	A	0.0520334	0.018762
rs6660103	chr1:116320794:A:G	A	0.0905718	0.0330742	A	0.0442703	0.0212352
rs12078697	chr1:116472496:G:C	G	0.0843578	0.031861	G	0.0442222	0.0205688
rs6669446	chr1:117680653:T:C	T	0.0487199	0.0276094	T	0.0756387	0.0177864
rs11580946	chr1:150578851:G:A	G	0.471901	0.138521	G	0.0987219	0.0877986
rs35479618	chr1:153689947:G:A	A	0.479287	0.222394	A	0.246015	0.141522
rs12030242	chr1:153780603:T:C	T	0.0128605	0.0386763	T	0.0197856	0.0248763
rs11264871	chr1:154018414:A:C	A	0.0720882	0.0304684	A	0.0902031	0.0196001
rs13796	chr1:154273441:T:C	T	0.0241806	0.0451329	C	0.150316	0.0288334
rs4474240	chr1:154485379:A:C	C	0.0923864	0.0345512	C	0.0531463	0.0222725
rs74677851	chr1:155044956:G:A	A	0.0871852	0.0547334	A	0.140629	0.0347759
rs76719272	chr1:156160005:C:T	C	0.238008	0.05275	C	0.120019	0.0334775
rs1185700	chr1:156480927:G:A	A	0.0848431	0.0330848	G	0.00548913	0.0213382
rs2171690	chr1:164770862:T:C	T	0.0931565	0.0282845	T	0.0522189	0.0182055
rs4573493	chr1:166053972:T:C	T	0.083134	0.0303102	T	0.0154232	0.0194352
rs7524019	chr1:167397956:C:T	C	0.0244022	0.0350893	T	0.047245	0.0224992
rs553721	chr1:168723006:C:T	C	0.0969123	0.0293395	C	0.0225199	0.0189475
rs12731646	chr1:169121422:C:T	C	0.181355	0.0320192	T	0.05417	0.0204863
rs10919070	chr1:169129799:A:C	C	0.0631207	0.0442889	A	0.00419757	0.0284212
rs10489290	chr1:172254263:C:A	A	0.0749155	0.0361865	A	0.0213657	0.0232137
rs12405515	chr1:172388301:G:T	G	0.12027	0.0294872	G	0.0825774	0.01892
rs80263861	chr1:174756469:A:T	A	0.0166057	0.0557989	A	0.0537371	0.0358202
rs3766694	chr1:175174071:T:C	T	0.0240118	0.0277676	T	0.0412475	0.0178895
rs12118102	chr1:176665588:A:G	A	0.207835	0.0697566	G	0.159521	0.0446
rs72707229	chr1:178899319:C:A	C	0.0591539	0.057508	A	0.158766	0.0364797
rs150816167	chr1:179602727:T:C	C	0.0959628	0.0828597	C	0.177727	0.0526242
rs10913934	chr1:180162505:G:T	T	0.0637853	0.0309537	G	0.05496	0.0198818
rs1043069	chr1:180890232:T:G	T	0.0833766	0.0288543	T	0.0377781	0.0185833
rs41475048	chr1:183089317:A:G	G	0.0710542	0.0387291	G	0.0598995	0.0246633
rs649614	chr1:183351057:C:T	T	0.022577	0.0276199	T	0.0275624	0.0177796
rs4651224	chr1:184616048:C:T	T	0.109298	0.0303102	T	0.0669894	0.0194558
rs1586059	chr1:188546014:C:T	T	0.0385286	0.0277359	T	0.0201909	0.017862
rs817140	chr1:193302396:T:C	C	0.116683	0.0301519	C	0.0490518	0.0194421
rs10429910	chr1:197172123:A:C	C	0.114045	0.0339288	C	0.0263258	0.0219565
rs12042924	chr1:197328287:T:C	C	0.0757807	0.0301203	T	0.0346042	0.0193184
rs146021508	chr1:197868982:A:G	A	0.179139	0.180616	A	0.00195795	0.114729
rs55833332	chr1:198253085:C:G	G	0.566218	0.231361	C	0.38156	0.146881
rs650720	chr1:201780028:G:T	T	0.146539	0.0296033	G	0.161239	0.019023
rs33996239	chr1:203140673:C:T	C	0.0572337	0.0612427	C	0.0650933	0.0396262
rs16852778	chr1:204082313:C:T	T	0.068248	0.0381172	T	0.0440092	0.0245259
rs72749713	chr1:204176450:G:A	G	0.382437	0.0863306	G	0.171338	0.0551661
rs2169137	chr1:204528785:G:C	C	0.0552609	0.0324624	C	0.201154	0.0208367
rs2629665	chr1:207047455:C:A	C	0.0504079	0.0283479	C	0.0456305	0.0182192
rs6660557	chr1:207281251:G:C	G	0.0144746	0.02954	G	0.0413505	0.019023
rs1204706	chr1:207847715:G:T	G	0.162997	0.0287593	T	0.00125034	0.018494
rs642961	chr1:209815925:A:G	G	0.04642	0.0356906	G	0.0107172	0.0229458
rs2494184	chr1:210213547:T:C	C	0.105606	0.0297932	C	0.0419414	0.0191329
rs11117781	chr1:217161497:A:G	A	0.0681846	0.0287909	A	0.0341164	0.018549
rs11117882	chr1:217563075:A:G	G	0.162997	0.0347833	G	0.0853254	0.0223687
rs17047574	chr1:218287302:A:G	A	0.0846954	0.0539105	A	0.0212008	0.035092
rs35981664	chr1:218376012:A:T	T	0.172914	0.0357118	T	0.205413	0.0228634
rs61821643	chr1:219095190:T:C	T	0.0882929	0.118688	T	0.411513	0.0752952
rs2820444	chr1:219568478:G:A	G	0.130503	0.0329055	A	0.0650314	0.0211184
rs9431431	chr1:221185454:G:A	G	0.0497327	0.029867	G	0.0189681	0.0192566
rs57244721	chr1:227032925:C:T	T	0.0387185	0.0297827	T	0.0860124	0.0192154
rs6701850	chr1:227837397:T:A	T	0.0613271	0.0315761	T	0.00381972	0.0203215
rs11587661	chr1:230535462:T:A	T	0.0808868	0.0758967	T	0.0354767	0.0482068
rs699	chr1:230710048:A:G	G	0.172598	0.029424	G	0.121187	0.0188719
rs9431911	chr1:230945860:T:C	T	0.0209945	0.0299304	C	0.011363	0.0192772
rs10158347	chr1:232393998:A:G	A	0.0748101	0.0302152	A	0.0530295	0.0194902
rs744487	chr1:234590266:A:C	A	0.0532986	0.0293712	C	0.0286685	0.0188788
rs4149909	chr1:241860596:A:G	G	0.428752	0.0940216	G	0.179513	0.0596316
rs10926987	chr1:243308647:C:A	C	0.0163631	0.0303945	A	0.203283	0.0195314
rs4926499	chr1:248861710:G:C	C	0.296033	0.0519904	C	0.134377	0.0332851
rs300753	chr2:209622:C:T	T	0.0205619	0.0282634	C	0.0619262	0.0181849
rs75247762	chr2:1889361:C:T	T	0.0782916	0.0695034	T	0.00170376	0.0448336
rs56236159	chr2:3588888:T:G	T	0.00547545	0.0418729	T	0.115347	0.0269922
rs9308788	chr2:4663505:T:A	T	0.0313968	0.0625826	T	0.0281739	0.0402376
rs2175337	chr2:9158461:C:A	A	0.06119	0.0307111	C	0.0944625	0.0197032
rs35836426	chr2:9441531:C:T	C	0.037136	0.0352476	T	0.0694557	0.0224512
rs57503539	chr2:9663074:G:A	G	0.0411872	0.0338655	G	0.0333538	0.0218054
rs6723772	chr2:12854566:C:T	C	0.0997713	0.0405015	C	0.0111088	0.0262091
rs67720684	chr2:18794173:C:A	A	0.147278	0.030806	A	0.0333126	0.0199093
rs77209931	chr2:19292920:T:G	T	0.0509882	0.0356379	G	0.0623246	0.0230008
rs4531890	chr2:19537538:A:G	G	0.150971	0.0283901	A	0.112324	0.0182536
rs1851406	chr2:19545535:A:G	A	0.00410395	0.0379378	A	0.0374278	0.0247663
rs11693249	chr2:19581137:G:A	G	0.116894	0.0409868	A	0.0491755	0.026106
rs2123537	chr2:19745771:C:T	C	0.0709171	0.0315023	T	0.0502197	0.0201634
rs342130	chr2:20515896:A:G	A	0.073333	0.0284111	A	0.0462694	0.0182811
rs77731361	chr2:20585732:C:T	C	0.142214	0.107926	T	0.0871116	0.069387
rs7255	chr2:20679060:T:C	C	0.230939	0.0273561	T	0.0338141	0.0176215
rs66774912	chr2:21200660:G:A	A	0.0745885	0.0477704	A	0.150728	0.030441
rs10779936	chr2:23727330:G:A	G	0.0636165	0.029962	A	0.0258518	0.0193047
rs73920612	chr2:24924420:A:G	A	0.0934097	0.0339815	A	0.115966	0.0218672
rs11126339	chr2:26030354:T:C	C	0.0129449	0.031133	C	0.0249244	0.0200398
rs1554902	chr2:26612529:C:A	A	0.0691658	0.0286432	C	0.0395506	0.0184528
rs1275988	chr2:26691496:C:T	C	0.517583	0.0292446	C	0.28167	0.0187757
rs11692692	chr2:27638840:G:A	G	0.1266	0.0294451	G	0.0397842	0.0188856
rs7562	chr2:28412873:T:C	T	0.157406	0.0291707	T	0.023942	0.0187345
rs10172510	chr2:32395820:G:A	A	0.092091	0.0268814	A	0.00586698	0.0173193
rs6714546	chr2:33136358:A:G	G	0.0428963	0.0325784	A	0.0597347	0.0208367
rs1607644	chr2:34454559:G:A	G	0.109615	0.0312069	G	0.0566638	0.0199573
rs4670548	chr2:36378442:A:G	A	0.140526	0.0320826	A	0.145644	0.0205001
rs848534	chr2:36463099:C:T	C	0.00695245	0.0288437	C	0.107515	0.0186383
rs13408514	chr2:36975863:A:C	C	0.116261	0.0300464	C	0.0719976	0.019291
rs13419498	chr2:37332600:G:A	G	0.025953	0.0298354	G	0.0630254	0.0193184
rs630901	chr2:37757827:T:A	A	0.159516	0.0305106	A	0.0737838	0.0196138
rs2707238	chr2:37867006:C:G	C	0.0085877	0.0319876	C	0.0612941	0.0205344
rs56350535	chr2:38834817:G:A	G	0.039974	0.0423055	G	0.0255083	0.0272121
rs11681462	chr2:42125427:A:C	C	0.0374314	0.0388134	C	0.0561004	0.024787
rs895505	chr2:42930307:T:C	T	0.128921	0.0325784	T	0.0983784	0.0209192
rs76326501	chr2:42940738:A:C	A	0.261429	0.059924	A	0.143308	0.0381148
rs2374457	chr2:43055670:T:C	T	0.0445421	0.0329687	T	0.0875238	0.0212352
rs12464602	chr2:43170475:G:A	G	0.0988429	0.0294451	G	0.122011	0.0189681
rs6708660	chr2:43525243:T:C	T	0.14981	0.028907	T	0.0447168	0.0185627
rs687914	chr2:45651621:G:T	T	0.133246	0.0371149	T	0.107103	0.0237221
rs10495928	chr2:46126027:A:G	G	0.12449	0.0282107	A	0.113767	0.0181505
rs11690961	chr2:46136197:A:C	A	0.256049	0.0511991	C	0.234061	0.0325432
rs2121266	chr2:46308785:C:A	A	0.0965008	0.0294872	A	0.0939816	0.0189612
rs72802464	chr2:46747399:A:T	A	0.118371	0.0530137	T	0.0072135	0.0336493
rs6545155	chr2:50202723:T:C	T	0.130398	0.0304156	T	0.064207	0.0196826
rs10189186	chr2:52798619:A:G	A	0.0382226	0.0284111	A	0.0142003	0.0183017
rs2287345	chr2:53808371:G:C	C	0.0866155	0.0492368	G	0.0929511	0.0319524
rs55635437	chr2:54269107:G:A	A	0.0554086	0.0397524	A	0.0424909	0.0255701
rs75243511	chr2:54511031:T:C	C	0.119637	0.0746096	C	0.093432	0.0479389
rs2920899	chr2:55052545:G:T	T	0.12871	0.036387	T	0.0404918	0.0233717
rs1975487	chr2:55581918:A:G	G	0.143269	0.0283795	G	0.140285	0.0182536
rs1802575	chr2:55866069:G:C	G	0.134407	0.0515789	C	0.230557	0.0328249
rs1897478	chr2:55974638:C:T	C	0.114784	0.0295294	T	0.01453	0.0189681
rs2192697	chr2:58837324:C:G	G	0.0339815	0.0307005	G	0.0181437	0.0197925
rs6730325	chr2:59088693:G:A	G	0.145484	0.0303945	G	0.0189543	0.0194696
rs66723505	chr2:59836628:A:G	A	0.155296	0.0288437	A	0.0639254	0.0186314
rs925484	chr2:60384302:C:G	G	0.0608313	0.030922	G	0.0124622	0.0197581
rs11125883	chr2:61483438:A:C	A	0.0875333	0.0296982	A	0.0526585	0.019078
rs6545977	chr2:63074029:G:A	A	0.0113413	0.0267548	A	0.032289	0.0172231
rs13014371	chr2:63990652:T:C	C	0.107716	0.0310276	C	0.0683221	0.019868
rs34287081	chr2:64710684:G:T	T	0.179772	0.0357539	T	0.0820278	0.022829
rs2723065	chr2:65052280:A:G	A	0.212371	0.0280208	G	0.0295685	0.0180612
rs10116	chr2:65269595:G:A	A	0.0919538	0.0385708	G	0.0182879	0.0248831
rs11694714	chr2:65436802:C:T	T	0.0291918	0.0319137	T	0.0205001	0.0204795
rs2631669	chr2:65877747:T:C	T	0.0602511	0.0279153	C	0.0534623	0.0179582
rs2300481	chr2:66555335:C:T	T	0.101512	0.028601	C	0.00252816	0.0183979
rs6731373	chr2:68275912:G:A	A	0.0526129	0.0311858	G	0.00460977	0.0200467
rs12052761	chr2:68838709:G:A	G	0.112463	0.0274933	G	0.0497182	0.0177246
rs4453725	chr2:69431994:A:T	A	0.0711492	0.0277359	A	0.0192635	0.0178414
rs3771371	chr2:71400409:C:T	C	0.0992333	0.0300042	T	0.0283662	0.019236
rs10193543	chr2:72256200:T:G	G	0.00315445	0.0393937	T	0.0273082	0.0252747
rs1876490	chr2:72825222:G:A	A	0.109931	0.0325995	A	0.0689061	0.020926
rs7560272	chr2:73334357:A:T	T	0.0500386	0.0311436	T	0.0453214	0.0200673
rs11689667	chr2:85264242:T:C	T	0.182832	0.0294345	C	0.0660757	0.0188788
rs116728233	chr2:85372147:T:C	T	0.111197	0.0461351	C	0.055702	0.0297127
rs34844676	chr2:85726003:T:C	C	0.0306583	0.0316922	C	0.0043968	0.0203352
rs2003931	chr2:86229713:G:A	G	0.105711	0.0286327	G	0.0430543	0.0184528
rs2692894	chr2:96119195:T:G	G	0.0867632	0.0298459	T	0.11782	0.0192154
rs71427097	chr2:96861226:C:T	T	0.333697	0.106238	T	0.0427177	0.067326
rs4851462	chr2:97740700:T:C	T	0.0284639	0.0313124	C	0.051683	0.0200604
rs6747874	chr2:100962027:G:A	A	0.0597024	0.0328843	G	0.0227191	0.0212489
rs6729623	chr2:104589093:A:G	A	0.0659375	0.0287277	A	0.015059	0.0185009
rs6747242	chr2:105511000:G:A	G	0.0513152	0.0414721	A	0.0774249	0.0268067
rs6722745	chr2:108258788:T:C	C	0.0568118	0.0287171	C	0.0035724	0.0185353
rs72948328	chr2:111124233:C:T	T	0.0741876	0.0472851	T	0.0827148	0.0307364
rs57874285	chr2:111255095:C:A	A	0.172914	0.0397419	A	0.10937	0.025632
rs28377357	chr2:112012144:G:A	G	0.133141	0.0295189	G	0.0377369	0.019023
rs62158170	chr2:113324598:A:G	A	0.18473	0.0363658	A	0.0618094	0.023303
rs13020428	chr2:113675066:T:G	T	0.0934941	0.041683	T	0.0327493	0.0265045
rs11688682	chr2:120590036:G:C	G	0.146012	0.0436875	G	0.0306952	0.0278991
rs10864859	chr2:120682642:G:T	T	0.117949	0.0378956	T	0.0723411	0.0246839
rs6723509	chr2:121243169:T:C	T	0.114045	0.0404276	T	0.0321928	0.025893
rs3923097	chr2:123263214:T:A	A	0.130398	0.0578351	A	0.0950808	0.0372904
rs11123059	chr2:124671429:G:A	A	0.0917217	0.0280314	A	0.0509204	0.0180338
rs13001283	chr2:126425877:G:A	A	0.0970283	0.0384864	A	0.0818217	0.0246702
rs11690153	chr2:127081958:T:C	C	0.103274	0.0431284	C	0.0435283	0.0275624
rs13022015	chr2:128065128:A:C	A	0.0473589	0.0401639	A	0.00840888	0.0256732
rs4954192	chr2:134875411:C:T	C	0.0698832	0.0283057	C	0.0608407	0.0182124
rs7601101	chr2:137637029:A:C	A	0.00680475	0.0293818	A	0.0113011	0.01892
rs7606205	chr2:143388742:A:C	C	0.0378323	0.0290336	C	0.102844	0.0187414
rs13403907	chr2:144464471:A:G	G	0.0816887	0.041683	G	0.0128881	0.026951
rs72854462	chr2:144962572:A:G	G	0.176396	0.0357856	G	0.188856	0.0229183
rs34570306	chr2:145515292:C:T	C	0.133036	0.0311225	C	0.107309	0.0199711
rs62169544	chr2:146193340:G:A	G	0.035353	0.0308904	G	0.0372491	0.0197993
rs17741978	chr2:147859811:C:G	C	0.0386341	0.0386763	C	0.0587454	0.0247045
rs4664080	chr2:152121827:G:A	G	0.0708011	0.0297088	A	0.0346798	0.0190917
rs3175	chr2:152762259:G:A	A	0.0619918	0.0294345	G	0.028009	0.0189749
rs1220128	chr2:157643390:G:C	C	0.10512	0.0342558	C	0.0849132	0.022142
rs76591930	chr2:158684483:C:T	C	0.0735968	0.0412716	C	0.0293692	0.0263671
rs79523138	chr2:160511702:A:G	G	0.199817	0.0545119	G	0.0318287	0.0349202
rs55732192	chr2:161421722:G:T	G	0.0785447	0.0546701	G	0.0573027	0.0350439
rs4668424	chr2:163598094:C:T	T	0.173231	0.0400162	T	0.150384	0.0259823
rs10195252	chr2:164656581:T:C	T	0.0809607	0.028601	T	0.00462351	0.0183566
rs2390258	chr2:165393619:G:A	A	0.0185153	0.029656	G	0.0261129	0.0190711
rs6749447	chr2:168184876:T:G	G	0.0150021	0.0284744	T	0.0131767	0.018391
rs552976	chr2:168934928:A:G	G	0.0788612	0.0291707	A	0.0528097	0.0187276
rs13432340	chr2:169579647:A:G	A	0.0471058	0.0274089	A	0.0307982	0.017649
rs78843689	chr2:169746743:A:T	A	0.0106555	0.0599768	A	0.0501304	0.0383209
rs151054210	chr2:171524977:G:A	A	0.1151	0.0394253	G	0.0866307	0.0251992
rs6758859	chr2:173100328:T:C	C	0.0367246	0.0281791	T	0.0289914	0.0181437
rs13414400	chr2:173277228:G:A	A	0.024476	0.039151	A	0.0153957	0.0254259
rs930313	chr2:173354390:C:G	G	0.120903	0.0371887	G	0.00572958	0.0239969
rs11694601	chr2:174084630:A:G	G	0.0760549	0.0310908	G	0.0453489	0.019978
rs72914576	chr2:174665239:C:G	G	0.217752	0.0400162	C	0.0304478	0.0254808
rs2437927	chr2:175444825:T:C	C	0.0762026	0.0319876	C	0.0948747	0.0207474
rs112729575	chr2:176168416:A:G	A	0.102736	0.0791461	A	0.0569935	0.0501785
rs1374326	chr2:176193588:G:A	A	0.0750105	0.0298776	A	0.0157873	0.0192017
rs13403148	chr2:176484863:A:G	G	0.0800534	0.0372943	A	0.0257282	0.0237427
rs1814826	chr2:176831814:T:G	G	0.0792516	0.0294978	G	0.0882108	0.0189131
rs60148403	chr2:177124686:T:A	T	0.0255521	0.0394253	A	0.0527753	0.0251511
rs2706110	chr2:177227434:T:C	T	0.0906878	0.0323041	C	0.0687	0.0208848
rs56726187	chr2:177322166:G:A	A	0.125545	0.0386974	G	0.00222588	0.0247801
rs151041685	chr2:178860510:G:T	G	0.0318293	0.0561893	T	0.342332	0.035724
rs13031826	chr2:178891875:A:T	A	0.0283373	0.0403432	A	0.0245465	0.0259068
rs10497529	chr2:178975161:G:A	G	0.214271	0.0788824	A	0.273838	0.0505082
rs1486236	chr2:179874723:C:A	C	0.121641	0.0301625	A	0.0287853	0.019394
rs10184839	chr2:181081388:A:T	T	0.00553875	0.0336334	A	0.0302349	0.0215306
rs6732308	chr2:182131461:A:G	A	0.194858	0.0317028	A	0.0521364	0.0205069
rs115966519	chr2:182324942:C:G	G	0.293501	0.119743	G	0.253022	0.0761196
rs12693302	chr2:182346716:G:A	G	0.0098959	0.0294134	G	0.101264	0.0189475
rs28558491	chr2:186951594:C:T	C	0.103844	0.0298987	C	0.013108	0.019291
rs11901929	chr2:188778589:A:G	A	0.0582782	0.0291918	G	0.0355248	0.0187894
rs2053163	chr2:189962297:A:G	A	0.025837	0.0311858	G	0.00291975	0.0200535
rs6434404	chr2:190629685:A:G	A	0.159094	0.0364502	A	0.0488045	0.0232412
rs10208493	chr2:195725690:C:T	C	0.0929244	0.0279681	C	0.00814095	0.01802
rs296797	chr2:200238182:T:C	C	0.0026797	0.0279681	T	0.0511815	0.01802
rs1469760	chr2:203260703:T:C	C	0.121536	0.0275355	T	0.0203352	0.0177383
rs2162003	chr2:204212405:T:C	T	0.0522858	0.0309009	T	0.0441397	0.0199024
rs1263671	chr2:207131723:T:C	C	0.120692	0.0387713	C	0.143308	0.0249656
rs146871321	chr2:207179690:C:T	C	0.0272823	0.0848642	C	0.0708984	0.055489
rs59601432	chr2:207186695:A:C	A	0.0398263	0.0350577	A	0.0572477	0.0225473
rs6740584	chr2:207564627:T:C	C	0.122169	0.0305106	C	0.0659795	0.0195864
rs55780018	chr2:207661416:T:C	C	0.0957202	0.0297827	C	0.0674359	0.0191398
rs183927068	chr2:209423755:T:C	T	0.0484351	0.139788	T	0.023516	0.0897222
rs1047891	chr2:210675783:C:A	C	0.0762976	0.0334435	C	0.0406223	0.0215512
rs112905092	chr2:213147501:C:T	T	0.423372	0.146223	T	0.178895	0.092745
rs34923683	chr2:215380971:C:A	A	0.216591	0.130187	C	0.211115	0.0825087
rs1250259	chr2:215435759:T:A	T	0.18051	0.0356274	A	0.0512296	0.0228634
rs6435942	chr2:216561214:T:G	T	0.0672879	0.0294029	G	0.0328592	0.0188856
rs11575194	chr2:216679005:G:A	G	0.0194331	0.146223	G	0.186383	0.0929511
rs4674114	chr2:216794543:A:G	G	0.124279	0.0335068	A	0.055434	0.0215718
rs79582717	chr2:217399415:G:A	G	0.0223027	0.0553664	A	0.123454	0.0353393
rs2161967	chr2:217815806:T:G	T	0.0835454	0.0303102	T	0.0623384	0.0194696
rs918948	chr2:217914249:C:T	C	0.108454	0.0278836	C	0.0612048	0.017965
rs3828278	chr2:217941438:T:G	G	0.0741243	0.0319876	G	0.0574813	0.0205757
rs1870123	chr2:218322975:G:A	G	0.144746	0.0277148	G	0.0165498	0.0178483
rs1996992	chr2:218786626:G:T	G	0.128077	0.0550499	G	0.205001	0.0356209
rs78058190	chr2:218835276:G:A	A	0.455338	0.0963215	A	0.336905	0.0611567
rs12474050	chr2:219497835:C:T	C	0.00627725	0.028369	T	0.0107172	0.0182879
rs79613098	chr2:225066150:C:T	T	0.0988957	0.108032	T	0.0442565	0.0684664
rs2972146	chr2:226235982:G:T	T	0.123646	0.0307111	G	0.0102913	0.0196551
rs2229813	chr2:227028004:C:T	C	0.143902	0.0267759	C	0.0778371	0.0172574
rs4332919	chr2:227427751:G:T	T	0.0446582	0.0308693	G	0.017807	0.0198612
rs1044822	chr2:229764422:C:T	C	0.125334	0.0393515	C	0.0436657	0.0253572
rs12694861	chr2:230405450:G:A	A	0.0708011	0.0277254	A	0.00442428	0.0178414
rs2059752	chr2:234885108:C:T	C	0.0364713	0.0510831	C	0.0221008	0.0329623
rs12052878	chr2:237318951:G:A	G	0.0735968	0.0318715	A	0.0704862	0.0204314
rs869434	chr2:237729888:A:G	A	0.100267	0.0321669	A	0.00454794	0.0207818
rs4507125	chr2:238943036:A:C	C	0.0495428	0.0336017	C	0.0770814	0.0216336
rs68080737	chr2:239329596:G:A	A	0.142531	0.043466	A	0.0854628	0.0284006
rs1995496	chr2:241505921:A:G	G	0.147489	0.0283162	G	0.023887	0.018233
rs79349366	chr2:241526862:C:T	C	0.455444	0.096849	C	0.203764	0.061514
rs9865843	chr3:7448306:A:G	G	0.0163631	0.0299409	G	0.0311142	0.0191879
rs74621754	chr3:8454685:G:A	G	0.269447	0.083672	A	0.0826461	0.0530914
rs11128561	chr3:11635953:A:T	A	0.0562737	0.0404803	A	0.0328867	0.0260991
rs1801282	chr3:12351626:C:G	C	0.093051	0.0479814	G	0.107996	0.0306196
rs2290195	chr3:13496579:C:G	C	0.0447215	0.0376213	G	0.0454725	0.0240931
rs729639	chr3:13785357:T:C	C	0.0931881	0.0336229	T	0.0695931	0.0215718
rs6766740	chr3:14134946:G:A	A	0.102493	0.0291602	G	0.0168178	0.0188101
rs6442457	chr3:14441169:G:C	G	0.056337	0.0340554	G	0.00972792	0.0219222
rs34991912	chr3:14884844:T:C	T	0.198868	0.0291074	T	0.0377163	0.0187345
rs13060082	chr3:14925488:T:C	T	0.104719	0.0380117	C	0.00901344	0.0243335
rs538180	chr3:16322182:T:A	T	0.0736074	0.029424	T	0.00883482	0.0189131
rs73033042	chr3:16583260:A:G	A	0.018874	0.0414404	G	0.0198406	0.026793
rs4858758	chr3:20075741:C:T	C	0.172914	0.027947	C	0.0740586	0.0180131
rs4634143	chr3:23122258:T:C	T	0.0039879	0.0345407	T	0.0488526	0.0220871
rs2306623	chr3:25383438:T:C	C	0.122697	0.0296771	C	0.0776997	0.0191123
rs9848210	chr3:27429243:C:T	T	0.372837	0.0755486	T	0.150316	0.0485159
rs2643826	chr3:27521497:C:T	T	0.296982	0.0312596	T	0.121187	0.0200398
rs78011777	chr3:27619090:C:T	C	0.0454389	0.0322725	C	0.020397	0.0206443
rs72851229	chr3:29332728:G:C	G	0.070168	0.0369672	G	0.032076	0.0238389
rs12638085	chr3:30364444:T:A	A	0.132191	0.0350682	A	0.046771	0.0224443
rs62241896	chr3:37327264:T:A	T	0.144746	0.0293818	A	0.0520609	0.0188307
rs267540	chr3:37540352:G:A	G	0.140315	0.0290653	G	0.0339653	0.0186727
rs55742514	chr3:38646249:T:C	C	0.0852018	0.0363448	T	0.0615964	0.023413
rs6801957	chr3:38725824:T:C	T	0.110564	0.0294029	C	0.0970731	0.018865
rs6788984	chr3:41065682:A:G	A	0.169644	0.036387	A	0.024677	0.0234679
rs1722850	chr3:41156559:T:C	T	0.078703	0.028696	T	0.0336218	0.0184666
rs9815354	chr3:41871159:G:A	G	0.142108	0.0357856	A	0.320829	0.0230626
rs9877020	chr3:43950963:C:T	T	0.0088409	0.0356062	T	0.0165361	0.0229458
rs6792918	chr3:44815512:A:C	A	0.120164	0.0546174	C	0.0948747	0.0353805
rs113134141	chr3:46820449:A:G	G	0.0950766	0.0377796	G	0.126064	0.0245465
rs6442105	chr3:48140836:A:G	G	0.123435	0.0303102	G	0.115416	0.0194902
rs73074830	chr3:49539584:A:C	A	0.207202	0.0475278	A	0.11047	0.0301936
rs36022378	chr3:49876272:T:C	C	0.118899	0.04009	C	0.107928	0.0255907
rs13303	chr3:52523992:T:C	C	0.177451	0.0272612	C	0.00397773	0.0175528
rs77347777	chr3:52814191:C:T	C	0.197074	0.0435504	T	0.00819591	0.0279952
rs3821843	chr3:53523985:G:A	A	0.208257	0.032494	A	0.135133	0.0209054
rs2612016	chr3:53700426:G:C	C	0.142108	0.0306055	C	0.101951	0.0196894
rs11707607	chr3:53988371:C:T	C	0.00351315	0.0284744	C	0.0319798	0.018336
rs6445818	chr3:56714199:C:A	C	0.178928	0.0283795	C	0.0766005	0.0183223
rs12486605	chr3:57720776:T:C	T	0.0043888	0.0278415	C	0.121049	0.0179032
rs3774729	chr3:63996406:G:A	G	0.0615381	0.0280841	A	0.10092	0.0181162
rs35667547	chr3:64561801:G:C	C	0.221339	0.057508	C	0.139804	0.0365827
rs74923473	chr3:64609830:T:C	T	0.108137	0.0447425	T	0.0467847	0.0288471
rs6795735	chr3:64719689:C:T	C	0.0125756	0.0294661	C	0.0467916	0.0188994
rs7630745	chr3:66376605:T:C	T	0.100214	0.0306161	C	0.0197787	0.0196551
rs62253186	chr3:69870593:C:G	G	0.303102	0.0694717	G	0.0663092	0.0443665
rs1491606	chr3:70537377:T:A	A	0.0517794	0.0296877	T	0.00661581	0.0191192
rs4499560	chr3:70871334:A:T	T	0.194015	0.0306794	T	0.0757761	0.0197513
rs844218	chr3:71558710:A:G	A	0.0856977	0.031323	A	0.00268617	0.0201291
rs729448	chr3:73211394:G:A	G	0.147806	0.0293184	A	0.011363	0.0188513
rs9857362	chr3:74661311:A:C	A	0.0568961	0.0298248	A	0.0236809	0.0190986
rs1027829	chr3:78611979:G:T	T	0.0832922	0.0301414	T	0.0683771	0.0194146
rs9831410	chr3:83050835:C:T	C	0.0945596	0.0346884	C	0.055647	0.0222725
rs1449386	chr3:85569929:T:G	G	0.0732065	0.0289386	G	0.0310867	0.0185833
rs56233205	chr3:100102835:A:G	A	0.117421	0.0426431	G	0.0166941	0.0270953
rs11923667	chr3:101549236:T:A	T	0.0862357	0.0281791	T	0.117271	0.0181368
rs10933917	chr3:107848283:T:C	T	0.01477	0.0281685	T	0.0284212	0.0181162
rs28675079	chr3:111781155:G:A	G	0.0772471	0.0318293	G	0.121805	0.0205619
rs6438253	chr3:115397085:A:G	A	0.158356	0.0290969	A	0.0232549	0.0186589
rs6805393	chr3:117773305:G:A	G	0.0060346	0.0276621	G	0.0244984	0.0178002
rs9842387	chr3:121898148:A:G	G	0.0345618	0.0273772	G	0.0140766	0.0176284
rs9882772	chr3:122391302:T:C	C	0.0355746	0.0291918	C	0.0713106	0.0187482
rs6806529	chr3:123331091:A:C	A	0.129554	0.0292024	A	0.00197169	0.018762
rs7636024	chr3:124266169:G:T	T	0.0335912	0.0280208	T	0.0528234	0.0180406
rs11720789	chr3:124589247:G:A	G	0.108349	0.0474961	A	0.0195932	0.0302143
rs6438857	chr3:124838796:T:C	T	0.14137	0.0277359	T	0.0162613	0.0178689
rs11720784	chr3:128388296:C:T	C	0.0446476	0.0480341	T	0.0365347	0.0310318
rs4854572	chr3:133082395:G:A	G	0.0919116	0.0291707	G	0.036885	0.0187551
rs4682671	chr3:134274473:T:G	G	0.15825	0.029656	G	0.118027	0.0190711
rs1863910	chr3:134373216:A:G	A	0.115523	0.0295189	A	0.0311142	0.0189887
rs863930	chr3:136230895:T:G	G	0.0678892	0.0271873	G	0.0168109	0.0174842
rs73231988	chr3:136973466:G:A	A	0.146961	0.0429491	A	0.083814	0.0276861
rs6807945	chr3:138333912:C:T	C	0.0885673	0.0397841	C	0.0669481	0.0255289
rs13068065	chr3:141376882:G:A	A	0.0490364	0.0305528	A	0.0612735	0.0195932
rs55715288	chr3:141389496:C:T	T	0.189689	0.0708011	T	0.181162	0.0453076
rs6773662	chr3:141865633:A:G	G	0.0519165	0.0318927	A	0.0622079	0.0205069
rs62278541	chr3:142913067:A:G	A	0.0573498	0.0325362	G	0.1025	0.0207955
rs11707568	chr3:148793875:A:C	C	0.0324307	0.0318505	A	0.00357927	0.020555
rs4681161	chr3:148891258:T:C	C	0.070358	0.0295717	C	0.0179101	0.0189955
rs1457553	chr3:150008297:C:T	T	0.161204	0.0295717	C	0.0475747	0.0190711
rs62271373	chr3:150348753:T:A	A	0.248347	0.0786714	A	0.0479526	0.0500342
rs161792	chr3:152181915:T:A	A	0.0992544	0.0290231	A	0.0282632	0.0186452
rs146975914	chr3:152258025:T:C	C	0.215114	0.154452	T	0.208024	0.0981723
rs13077912	chr3:152340660:A:G	A	0.0986003	0.0420101	G	0.0383209	0.0268067
rs79692989	chr3:154972550:C:T	C	0.302363	0.0535624	C	0.146743	0.0341439
rs61762319	chr3:155084189:A:G	A	0.313018	0.103	A	0.1115	0.0654436
rs900399	chr3:157080943:A:G	A	0.124595	0.0328738	A	0.0752952	0.0211733
rs9833313	chr3:157859002:A:T	T	0.0831868	0.0307954	T	0.00539982	0.0198612
rs78151625	chr3:158598937:T:C	C	0.0977563	0.0411767	C	0.0366927	0.0264014
rs2152425	chr3:160320116:G:A	G	0.0942642	0.0286327	A	0.0251098	0.0184185
rs16832246	chr3:161392128:G:A	G	0.121114	0.0318399	G	0.0584431	0.0204589
rs16833934	chr3:164019462:A:G	G	0.0120059	0.0300886	A	0.00052212	0.0193734
rs11721038	chr3:169131788:T:C	T	0.12027	0.0399001	T	0.065478	0.0259617
rs1420476	chr3:169146762:T:A	A	0.117421	0.0779645	A	0.0800355	0.0498144
rs419076	chr3:169383098:T:C	T	0.139893	0.0268814	T	0.150178	0.0172918
rs73174306	chr3:169476456:A:T	T	0.151604	0.0929983	T	0.00797607	0.0593224
rs721808	chr3:169556860:G:A	A	0.189583	0.062456	A	0.13369	0.0400246
rs6770911	chr3:169577976:A:C	C	0.0988852	0.0365979	C	0.103806	0.0233443
rs12630450	chr3:169762416:A:G	A	0.175974	0.028907	A	0.0106004	0.0186727
rs4894808	chr3:172115476:G:C	C	0.0148228	0.0306794	C	0.0702114	0.0197444
rs4894535	chr3:172277815:C:T	T	0.140315	0.0367984	C	0.0295135	0.0238114
rs73171158	chr3:177210161:T:C	C	0.0138943	0.029118	C	0.0372354	0.0187139
rs7611674	chr3:179451442:T:G	T	0.0536573	0.032821	T	0.0987906	0.021242
rs263017	chr3:183785229:A:G	A	0.104107	0.0271135	A	0.049148	0.0174704
rs12374077	chr3:185599886:G:C	C	0.0484139	0.0282002	C	0.0786615	0.018178
rs9872857	chr3:186489773:A:T	T	0.0683534	0.037136	T	0.0386094	0.0238732
rs3821817	chr3:187739116:C:G	C	0.0693557	0.0376424	G	0.052583	0.0242511
rs4687074	chr3:189616435:A:G	A	0.0857082	0.0292235	A	0.016646	0.0187688
rs1706003	chr3:194579238:G:T	G	0.0160571	0.0325046	T	0.127988	0.020768
rs6775484	chr3:196467613:C:A	A	0.0228091	0.0280103	A	0.0503708	0.0180338
rs6777317	chr3:197344088:G:A	A	0.143796	0.0315445	A	0.0537165	0.0202596
rs1250129	chr4:1261142:A:G	G	0.0777641	0.0356168	G	0.00462351	0.0230763
rs34205238	chr4:1727829:G:A	A	0.00851385	0.0415037	A	0.00959739	0.0264083
rs55829085	chr4:2163766:A:C	C	0.140631	0.0764875	C	0.0664879	0.0490999
rs231708	chr4:2693046:G:C	G	0.127128	0.0299409	G	0.00580515	0.0192703
rs3752440	chr4:3445027:G:A	A	0.166268	0.0592804	G	0.0144613	0.0380667
rs2498323	chr4:3449382:G:A	A	0.234526	0.0454283	G	0.10147	0.0292044
rs13142344	chr4:3785410:G:A	A	0.0685117	0.028601	A	0.0431573	0.0183841
rs28734123	chr4:7886685:G:A	A	0.134301	0.0295717	G	0.00724098	0.0189681
rs111620813	chr4:8291466:G:A	G	0.490891	0.15614	A	0.0476091	0.0991341
rs3796822	chr4:10092027:G:C	C	0.0968385	0.0289703	G	0.0724785	0.0186864
rs10032729	chr4:14878321:G:A	A	0.0602511	0.0291391	A	0.0440642	0.0187001
rs13122790	chr4:15355171:A:G	A	0.0611372	0.0344457	G	0.0945999	0.0221145
rs11730129	chr4:16031325:T:C	C	0.0203088	0.0312175	T	0.0749517	0.0201909
rs58854324	chr4:17862391:T:C	C	0.0290758	0.0331481	C	0.0130805	0.0214688
rs2011603	chr4:18023861:G:A	A	0.132719	0.0292657	A	0.00915084	0.0189062
rs112261209	chr4:38020598:G:A	A	0.0574975	0.143163	G	0.146194	0.0906153
rs2291435	chr4:38385774:C:T	C	0.123646	0.0275988	C	0.0286342	0.0177727
rs11731485	chr4:38719830:G:A	G	0.0249402	0.0395098	G	0.0374072	0.0254121
rs58015370	chr4:39412030:A:T	T	0.154979	0.0305739	T	0.016117	0.0196413
rs80051645	chr4:40127063:T:C	T	0.041778	0.0597341	C	0.0457885	0.038417
rs62301873	chr4:40601804:A:G	G	0.14348	0.0444049	G	0.110195	0.0285586
rs12511987	chr4:46593606:T:G	G	0.0625826	0.0409656	G	0.0109302	0.0262777
rs17471509	chr4:48299674:A:G	A	0.058964	0.0276094	A	0.023887	0.0177933
rs13141838	chr4:48806972:C:T	T	0.125228	0.0283268	T	0.0481518	0.0182192
rs11133239	chr4:52982339:T:C	T	0.113624	0.0376635	T	0.0342676	0.0242167
rs1382083	chr4:53730710:G:A	A	0.0531931	0.0387185	G	0.0110882	0.0248625
rs871606	chr4:53933078:T:C	T	0.368195	0.0418096	C	0.152239	0.0270747
rs693367	chr4:55394495:A:G	G	0.0798318	0.0288543	G	0.00919893	0.0185696
rs4576073	chr4:56642536:A:G	A	0.0377162	0.033338	A	0.0435764	0.0213726
rs1718845	chr4:57076987:A:G	A	0.0201505	0.02954	G	0.0541837	0.0190024
rs6551716	chr4:62709978:T:A	A	0.0405858	0.0373786	T	0.0237358	0.0241412
rs6822301	chr4:71136615:A:G	G	0.127655	0.0351209	G	0.0858063	0.0226504
rs788908	chr4:72548569:C:T	C	0.0135673	0.0287487	C	0.0681298	0.018494
rs7675258	chr4:76492026:G:A	G	0.174602	0.0281896	G	0.100645	0.0181368
rs13125101	chr4:80253438:G:A	A	0.399423	0.033433	A	0.314989	0.0214481
rs6823199	chr4:83004742:T:C	T	0.186418	0.0315234	T	0.0329142	0.0203489
rs10018970	chr4:83531797:G:A	G	0.0519587	0.0289703	G	0.0019236	0.0185971
rs72976751	chr4:85804806:A:T	T	0.36619	0.0394359	T	0.0799668	0.0254671
rs13106574	chr4:86848776:T:C	T	0.0284533	0.0362393	T	0.0568492	0.0232
rs57400569	chr4:88831125:G:A	G	0.183465	0.0340027	A	0.00598377	0.0218741
rs4693973	chr4:88876516:T:A	A	0.0762238	0.0317133	A	0.0291425	0.0205001
rs2452600	chr4:94575731:C:T	C	0.093262	0.031228	T	0.107653	0.0200535
rs1347345	chr4:95017235:G:A	G	0.0939477	0.0301308	G	0.0388155	0.0193597
rs1229984	chr4:99318162:T:C	C	0.458292	0.0724363	C	0.206856	0.0473137
rs1527351	chr4:101163174:T:C	T	0.0924075	0.0284217	T	0.092058	0.0183223
rs112519623	chr4:102263082:G:A	G	0.225243	0.129448	G	0.271228	0.0822339
rs13107325	chr4:102267552:C:T	C	0.552292	0.0588584	C	0.595354	0.037414
rs223361	chr4:102848147:T:C	C	0.0060979	0.0294345	T	0.112668	0.0189749
rs4698921	chr4:104493065:C:T	T	0.0128499	0.0291813	T	0.00794172	0.0187688
rs144317085	chr4:104884951:A:T	T	0.251934	0.094739	T	0.016275	0.0600781
rs4699165	chr4:105188224:A:G	A	0.026892	0.0318821	A	0.00182742	0.0204245
rs56388530	chr4:105989801:C:T	T	0.227247	0.0301625	T	0.124828	0.0194902
rs35010939	chr4:106287272:C:G	G	0.0411977	0.0386341	C	0.0154163	0.0246496
rs7668764	chr4:108146742:G:T	G	0.151393	0.0285061	G	0.0728907	0.0183566
rs34297584	chr4:110319122:G:A	A	0.578457	0.135568	A	0.23303	0.0860124
rs6533515	chr4:110416708:A:G	A	0.174392	0.0336123	A	0.0924702	0.0217436
rs4834735	chr4:119037654:T:C	T	0.0797158	0.0389611	T	0.07557	0.0251167
rs66887589	chr4:119588124:T:C	C	0.0461563	0.027546	C	0.056966	0.0177521
rs1847333	chr4:120018118:C:T	T	0.10856	0.0304895	C	0.0196413	0.0196001
rs62319742	chr4:123660107:G:A	G	0.0421262	0.0764875	G	0.0218878	0.0485434
rs3097937	chr4:123873489:A:T	A	0.109509	0.0357328	A	0.0180338	0.0230008
rs13106448	chr4:137450919:T:G	T	0.0886939	0.0279786	T	0.0495877	0.01802
rs72719160	chr4:143130123:A:T	T	0.144746	0.0314284	T	0.0886917	0.0201772
rs77866798	chr4:145739732:A:G	A	0.180405	0.039151	G	0.00235641	0.0252885
rs4835266	chr4:145900573:T:C	T	0.153502	0.0298987	T	0.00849819	0.019236
rs7679276	chr4:145939034:A:G	A	0.0502075	0.118265	A	0.0488869	0.0753639
rs6537384	chr4:145949613:G:T	G	0.120903	0.0300358	G	0.0466542	0.019291
rs1395821	chr4:147126398:C:T	C	0.116261	0.0336651	C	0.0626407	0.0217642
rs10305838	chr4:147479104:T:C	C	0.175552	0.0359438	T	0.103187	0.0232618
rs6823767	chr4:150373933:T:C	C	0.119637	0.0311119	C	0.0386644	0.0200467
rs7671332	chr4:151242337:T:C	C	0.112252	0.0476543	C	0.0572752	0.0311623
rs6854855	chr4:151326009:A:G	G	0.031344	0.0301203	G	0.0781806	0.0193253
rs7665985	chr4:152085160:T:C	T	0.036408	0.0287382	T	0.00098241	0.0185215
rs4690974	chr4:155472489:T:C	C	0.16996	0.0292552	C	0.00038472	0.0187894
rs922887	chr4:155562801:A:G	A	0.154346	0.0367878	A	0.124484	0.0238252
rs13139571	chr4:155724361:C:A	C	0.202033	0.0325046	C	0.166117	0.0209123
rs60576102	chr4:156087699:C:T	T	0.0747678	0.0309959	T	0.048935	0.0199299
rs17035181	chr4:156757359:T:G	T	0.0975242	0.0373892	T	0.0600232	0.0241068
rs869396	chr4:168766849:C:A	C	0.09917	0.0284322	A	0.0931572	0.0182879
rs113614541	chr4:168955386:A:C	A	0.0231045	0.170488	C	0.128263	0.108202
rs2877766	chr4:173534534:G:T	T	0.00155085	0.0278942	G	0.0419139	0.017965
rs17059668	chr4:173663512:C:G	G	0.0604937	0.0439091	C	0.035353	0.0285861
rs67846163	chr4:173735738:A:G	A	0.104561	0.0340554	G	0.0327974	0.021929
rs9685837	chr4:186897312:G:A	G	0.0447003	0.0310276	G	0.0426696	0.0199573
rs4957026	chr5:361033:A:G	A	0.0362814	0.0279681	A	0.0289571	0.0180406
rs10069690	chr5:1279675:C:T	T	0.225981	0.0297088	T	0.0752952	0.0191536
rs2853676	chr5:1288432:T:C	T	0.130715	0.0307743	T	0.0691809	0.0197925
rs72723039	chr5:2664055:A:G	A	0.0325362	0.0773843	A	0.0205688	0.0490999
rs954767	chr5:3705936:A:C	C	0.0885356	0.0305422	C	0.0839514	0.0196963
rs2921604	chr5:14867839:T:C	T	0.00733225	0.0286855	C	0.0228977	0.0184803
rs303343	chr5:15312444:C:T	T	0.0775109	0.0275144	T	0.0305646	0.0176971
rs7707563	chr5:15695823:T:C	T	0.0592382	0.030806	C	0.00632727	0.0198818
rs1173727	chr5:32830415:T:C	C	0.31861	0.0285061	C	0.132728	0.0183292
rs13154066	chr5:32831564:T:C	C	0.343086	0.0279047	C	0.137743	0.017965
rs146345612	chr5:32881943:T:C	T	0.414299	0.103991	T	0.18233	0.0661512
rs6883710	chr5:33167192:G:T	T	0.127971	0.0288965	T	0.0432741	0.0185833
rs172906	chr5:38616785:A:C	C	0.042527	0.0311225	C	0.0393033	0.0200261
rs13162174	chr5:39444616:G:T	G	0.114573	0.028369	G	0.0547882	0.0182536
rs3805495	chr5:40755466:C:T	T	0.104297	0.0308693	T	0.0476091	0.0199299
rs62370646	chr5:42514925:A:C	C	0.0602827	0.0364819	A	0.0612392	0.0233923
rs7710854	chr5:43824575:A:G	A	0.09169	0.0393726	G	0.0308051	0.0254808
rs6861649	chr5:51568954:T:C	T	0.0509459	0.0293501	T	0.0349546	0.018865
rs6867399	chr5:52839709:C:A	A	0.0646926	0.0374208	C	0.038314	0.02399
rs198940	chr5:53737495:T:C	T	0.0666971	0.0298881	T	0.00545478	0.0192429
rs1694068	chr5:53987800:T:A	A	0.11278	0.0281263	A	0.018075	0.0180956
rs10040811	chr5:56394620:A:G	G	0.0300147	0.0320298	G	0.0596728	0.0205138
rs464605	chr5:56511543:C:T	T	0.13715	0.0295717	T	0.0135202	0.0191055
rs13179413	chr5:56572270:C:T	T	0.119954	0.0328105	T	0.0161239	0.021084
rs72644087	chr5:56875564:G:T	G	0.0602405	0.0611689	G	0.188238	0.0395987
rs111304266	chr5:57293715:C:G	G	0.187685	0.115945	G	0.161376	0.0737838
rs10036435	chr5:57449006:C:G	G	0.0432972	0.0404698	G	0.00492579	0.0258587
rs12515541	chr5:57799184:G:T	T	0.125861	0.0279786	T	0.0787989	0.0180338
rs13170721	chr5:58063365:C:G	C	0.121009	0.0662962	C	0.117202	0.0421612
rs1848510	chr5:58458178:G:A	A	0.0274722	0.0286644	A	0.0280021	0.0184666
rs10061553	chr5:59056383:C:T	C	0.0035448	0.0313862	C	0.0558806	0.0201772
rs10062049	chr5:62258054:C:T	T	0.120059	0.0375158	T	0.13053	0.0242236
rs10068695	chr5:64519500:C:A	C	0.0596497	0.0297721	C	0.0291357	0.0192291
rs16892892	chr5:64578799:A:G	G	0.0087987	0.0326628	G	0.0100165	0.020981
rs3121685	chr5:66366305:C:T	C	0.093146	0.0296455	C	0.0712419	0.0190368
rs1159201	chr5:67015511:A:G	A	0.171121	0.0329371	A	0.100096	0.0211253
rs467093	chr5:68028050:A:T	A	0.172598	0.0563581	T	0.0292525	0.0358545
rs10066799	chr5:68412563:G:T	T	0.0798741	0.0295189	T	0.0462901	0.0190436
rs246978	chr5:68710219:T:G	G	0.111091	0.0344669	G	0.0567943	0.0221283
rs13163538	chr5:71772334:G:C	G	0.106238	0.0417358	C	0.0733029	0.0268892
rs2721771	chr5:71830871:T:C	T	0.0161204	0.0300569	C	0.0367476	0.0193184
rs7716079	chr5:72196907:C:T	T	0.0196546	0.056031	T	0.0339378	0.0359851
rs72761109	chr5:72210702:C:T	T	0.122802	0.0369145	C	0.0718602	0.0235023
rs4443403	chr5:73358477:T:C	C	0.0753692	0.0397946	C	0.00864246	0.0257213
rs2307111	chr5:75707853:T:C	T	0.0604621	0.0297193	C	0.156361	0.0190849
rs34237622	chr5:77588836:G:A	A	0.144641	0.0465571	G	0.0399971	0.0296853
rs10057188	chr5:78541966:G:A	G	0.196863	0.0330215	G	0.0928137	0.0210978
rs55940342	chr5:87983558:G:C	G	0.0823322	0.0341714	G	0.0759822	0.0219703
rs72771817	chr5:88258909:C:G	G	0.0339182	0.0981044	G	0.0498144	0.0622834
rs62380354	chr5:90189094:A:C	A	0.0307321	0.0548389	A	0.0155812	0.0347828
rs11744148	chr5:90933990:G:A	A	0.0633844	0.0361971	G	0.00788676	0.0231382
rs56258383	chr5:91024077:G:A	G	0.0309326	0.0331059	G	0.0379018	0.0212008
rs10474346	chr5:91268322:C:T	T	0.104213	0.034815	T	0.042223	0.0226435
rs13357759	chr5:92567200:C:T	C	0.115523	0.0470003	C	0.0722037	0.0307158
rs1501922	chr5:92647010:A:G	G	0.013082	0.0346884	A	0.00197169	0.022197
rs709668	chr5:96838483:A:G	G	0.132403	0.0313968	G	0.0683221	0.0203283
rs114772891	chr5:96967110:A:G	A	0.476016	0.160254	A	0.167491	0.101813
rs1871190	chr5:98618015:G:T	T	0.0362393	0.0338655	T	0.00970044	0.0217298
rs26030	chr5:100542328:T:C	C	0.0339815	0.0296877	C	0.0339859	0.0190574
rs1363098	chr5:104531638:G:A	G	0.0535729	0.0274617	A	0.028854	0.0176834
rs12522548	chr5:107860123:T:C	C	0.0859931	0.0371782	C	0.0171681	0.0238664
rs286809	chr5:108122936:G:A	G	0.101111	0.0364608	G	0.0182124	0.0235023
rs79409628	chr5:108778039:G:T	G	0.239063	0.0563265	T	0.0849132	0.0359507
rs3797737	chr5:111754427:G:C	G	0.0528344	0.0328949	G	0.0349133	0.021084
rs4705752	chr5:113030981:A:G	A	0.0861302	0.0268709	A	0.0420238	0.0173055
rs10077885	chr5:115054424:C:A	C	0.178928	0.0277148	C	0.099615	0.0178277
rs2974609	chr5:115094913:A:G	G	0.145906	0.0285167	G	0.0770127	0.0183292
rs6594921	chr5:115971569:T:C	C	0.0962688	0.0286432	C	0.0427932	0.0184322
rs1432457	chr5:120445874:A:G	G	0.12143	0.0299515	G	0.00180681	0.0192566
rs9885577	chr5:121858531:C:T	T	0.134301	0.0300569	T	0.0183429	0.0193322
rs80135866	chr5:122215767:G:A	A	0.134196	0.064028	A	0.0127713	0.0407116
rs34039004	chr5:122702913:A:C	C	0.173864	0.0365769	C	0.0766692	0.0237358
rs386484	chr5:123129527:G:A	A	0.375264	0.046631	A	0.176215	0.0300975
rs1422279	chr5:123134514:C:T	T	0.123646	0.0277043	T	0.0162956	0.0178551
rs4308481	chr5:123316412:C:T	C	0.0814355	0.0273878	T	0.171613	0.0176422
rs75887402	chr5:123338869:T:C	T	0.269552	0.0633422	C	0.234679	0.0413643
rs1579036	chr5:123585409:G:A	G	0.0336017	0.0287593	A	0.170926	0.0185353
rs6891344	chr5:123800962:A:G	A	0.0812772	0.0348466	A	0.0902718	0.0224718
rs62373688	chr5:128017115:T:A	A	0.168272	0.0378428	A	0.0346935	0.0245396
rs17677603	chr5:128521800:A:G	G	0.283268	0.0301097	G	0.155262	0.0193253
rs72795288	chr5:128918309:G:T	G	0.127338	0.0347306	G	0.0085875	0.0223206
rs12521868	chr5:132448701:G:T	G	0.0652307	0.0312491	G	0.136988	0.0199367
rs55747751	chr5:133061659:G:A	G	0.162154	0.0646821	G	0.195177	0.0409589
rs61755724	chr5:133073275:G:A	G	0.0882929	0.100795	A	0.0336218	0.0641933
rs33956817	chr5:137942993:T:C	C	0.270502	0.0691025	C	0.106897	0.0442703
rs28401588	chr5:138960926:C:G	G	0.066159	0.0298565	G	0.0477396	0.0192223
rs3923059	chr5:139439484:T:C	T	0.0788296	0.0315339	C	0.00946686	0.0203352
rs35123781	chr5:139685595:A:G	A	0.0720882	0.0291496	A	0.0496357	0.0187414
rs778593	chr5:140647631:T:C	C	0.0641757	0.0278731	T	0.0359851	0.0179444
rs351260	chr5:141930259:G:A	A	0.106977	0.0326417	A	0.0171132	0.0208642
rs76271629	chr5:142348405:G:A	G	0.0882718	0.0376741	G	0.0643513	0.0240587
rs1650911	chr5:142361055:G:C	C	0.0845793	0.0360704	C	0.06532	0.0230145
rs3776343	chr5:143054860:C:A	A	0.0432339	0.0323252	C	0.0250618	0.020823
rs12522841	chr5:143139110:G:A	A	0.0630573	0.0296455	A	0.0794172	0.0189955
rs114534	chr5:143154092:G:A	G	0.0345196	0.027852	A	0.0695931	0.0179513
rs4913007	chr5:144846912:C:T	C	0.0514946	0.0347517	T	0.0325913	0.0222657
rs10043775	chr5:148425557:T:C	T	0.0736812	0.0297299	C	0.0386781	0.0191604
rs34070447	chr5:148491945:A:G	G	0.243283	0.0269342	G	0.146194	0.0173674
rs1368386	chr5:148515575:G:T	T	0.242017	0.0280524	T	0.147499	0.0180818
rs1800888	chr5:148827322:C:T	C	0.164474	0.17724	T	0.165773	0.112874
rs4705298	chr5:148955680:T:C	C	0.0804332	0.0315761	C	0.0277067	0.0202253
rs76444127	chr5:148986808:T:C	T	0.176396	0.0399423	T	0.122492	0.0256182
rs10477402	chr5:149090100:A:G	G	0.0236425	0.0331798	G	0.0133759	0.0213794
rs280471	chr5:156598496:C:T	C	0.050334	0.042527	T	0.108134	0.0272396
rs3117736	chr5:158035991:C:T	T	0.161204	0.0317766	T	0.055015	0.0204176
rs13178245	chr5:158390285:A:G	A	0.230201	0.0280946	A	0.0961113	0.0180956
rs71591391	chr5:158411845:G:A	G	0.134829	0.11299	A	0.0283113	0.0718602
rs11953630	chr5:158418394:C:T	C	0.170382	0.0300992	C	0.0540325	0.0192841
rs1432679	chr5:158817075:C:T	T	0.286855	0.029962	T	0.0167216	0.019236
rs17717829	chr5:159043055:T:C	T	0.0987375	0.0296139	T	0.071448	0.0189955
rs6895454	chr5:159096159:C:T	C	0.151604	0.0407863	C	0.0840201	0.0265938
rs72806298	chr5:159708369:A:T	T	0.0175763	0.0407969	T	0.0598721	0.0262846
rs12523151	chr5:160061671:T:C	T	0.00338655	0.0290653	C	0.0185696	0.018707
rs114503346	chr5:172765347:C:T	C	0.115417	0.0861724	C	0.257762	0.0546371
rs255299	chr5:173159269:C:T	C	0.0144641	0.0283373	T	0.0974853	0.018233
rs72812818	chr5:173929749:G:C	G	0.0386341	0.0331798	G	0.131286	0.0211939
rs28362590	chr5:177304451:G:T	T	0.0134935	0.0332536	G	0.00337317	0.0214069
rs114650010	chr5:177440254:C:T	T	0.338655	0.11721	T	0.360263	0.0743334
rs12153395	chr5:179984477:G:A	G	0.290863	0.0586158	G	0.0219703	0.037153
rs2569882	chr6:1619912:T:C	T	0.117949	0.0280314	T	0.0632315	0.0180269
rs2569842	chr6:1648798:C:T	T	0.142319	0.0312386	T	0.00777684	0.0201016
rs2505675	chr6:2355441:C:T	T	0.0566641	0.0276305	C	0.00849819	0.0178345
rs6921610	chr6:6996928:C:T	C	0.0557146	0.0289281	C	0.0201772	0.0185284
rs35742417	chr6:7247111:C:A	C	0.140737	0.0358278	A	0.0205276	0.0230008
rs6920534	chr6:7518950:T:C	T	0.183465	0.0540055	C	0.0519029	0.034563
rs9392172	chr6:7723729:C:G	G	0.155718	0.0282845	C	0.00530364	0.0181712
rs1150893	chr6:7967713:C:T	T	0.0395942	0.0297616	C	0.00103737	0.0191329
rs2567226	chr6:7993744:C:T	C	0.124912	0.0289176	T	0.025261	0.0185765
rs114275780	chr6:8224415:T:A	A	0.133458	0.0802433	T	0.048145	0.0509479
rs148387718	chr6:9445767:C:T	T	0.0271768	0.0869742	C	0.0691122	0.0556195
rs9477605	chr6:10034219:G:A	A	0.0736495	0.0299198	A	0.0130599	0.0192085
rs9394102	chr6:11472612:C:A	A	0.0404276	0.0288331	A	0.0305371	0.018549
rs1630736	chr6:12295754:C:T	C	0.187685	0.0304051	C	0.0121049	0.0194971
rs9462794	chr6:12445615:A:T	T	0.0527289	0.0308166	A	0.0289021	0.0198131
rs9394959	chr6:12578627:A:G	G	0.0904241	0.0317133	A	0.0386644	0.0204108
rs9349379	chr6:12903725:A:G	A	0.325784	0.030806	A	0.0175666	0.0197375
rs179992	chr6:16324091:A:G	G	0.0665283	0.0319349	A	0.00746082	0.0204245
rs6924861	chr6:16755537:A:T	A	0.103147	0.0382121	A	0.108271	0.0246839
rs2328238	chr6:18327072:C:T	C	0.115206	0.0373892	C	0.052844	0.0238664
rs12216497	chr6:19028392:C:T	T	0.0265333	0.0278625	C	0.0322066	0.0179376
rs9368222	chr6:20686765:C:A	A	0.0824905	0.0309853	C	0.0419894	0.0199573
rs6911827	chr6:22130372:C:T	T	0.0806126	0.0296033	T	0.0597347	0.0190024
rs2744133	chr6:22392031:A:G	A	0.162576	0.0333697	A	0.0085875	0.0214001
rs730711	chr6:25307905:A:C	C	0.138733	0.0376741	A	0.0325088	0.0245671
rs2206195	chr6:25340383:G:A	A	0.127128	0.0280103	A	0.0350714	0.0180544
rs11757140	chr6:25379907:G:A	A	0.0115944	0.0296033	G	0.0770814	0.0190436
rs76376636	chr6:25916660:G:A	A	0.127022	0.096849	A	0.181162	0.0613285
rs1799945	chr6:26090951:C:G	G	0.241279	0.0442572	G	0.260098	0.0282357
rs1800562	chr6:26092913:G:A	G	0.0337283	0.0694084	A	0.283456	0.0440024
rs2893856	chr6:26460493:T:C	T	0.190744	0.0417674	T	0.0873864	0.0267793
rs28360984	chr6:31023114:A:G	G	0.0924813	0.0557673	G	0.0719976	0.0360469
rs12660817	chr6:31368980:A:G	A	0.00716345	0.0722042	A	0.0881421	0.0460908
rs409558	chr6:31740370:T:C	T	0.148439	0.0333802	T	0.035779	0.0216474
rs1009382	chr6:32058330:C:T	T	0.0626775	0.0306161	C	0.0436795	0.0198131
rs2849017	chr6:32206271:A:G	A	0.0756646	0.0599135	A	0.130805	0.0386644
rs210156	chr6:33549585:A:G	G	0.0744513	0.0285272	G	0.0683428	0.0183841
rs117770268	chr6:34161184:C:T	C	0.335807	0.0765719	T	0.017704	0.0502815
rs115245297	chr6:34276355:T:C	C	0.270502	0.0893163	C	0.076944	0.05665
rs2395622	chr6:35420981:C:T	C	0.102451	0.0328422	T	0.0072135	0.0212283
rs3748045	chr6:36230800:G:C	G	0.0757384	0.027757	C	0.0342813	0.017862
rs1801270	chr6:36684194:C:A	C	0.097904	0.0381699	A	0.0382728	0.0249725
rs236349	chr6:36852789:A:G	A	0.0446792	0.0300675	G	0.0450741	0.0193459
rs35574960	chr6:39165015:C:T	T	0.0089886	0.037463	C	0.00069387	0.0242442
rs1155349	chr6:39178354:G:A	A	0.0410078	0.0358595	A	0.0891039	0.0229252
rs9471008	chr6:39217706:G:A	G	0.0351209	0.0432444	A	0.0476022	0.0278441
rs4714224	chr6:39218967:G:C	C	0.0131136	0.0346673	G	0.0595904	0.0223344
rs145211473	chr6:39274387:A:G	A	0.318188	0.133352	A	0.19394	0.0847071
rs115537302	chr6:39274943:C:A	A	0.0193698	0.0636059	A	0.0353805	0.0405261
rs649472	chr6:42705277:T:C	T	0.0452278	0.0344457	T	0.00342126	0.022039
rs7764523	chr6:43382057:G:A	A	0.374947	0.0290336	A	0.120775	0.0187208
rs1535508	chr6:43744361:G:A	G	0.0637536	0.030922	G	0.0396262	0.0198749
rs6905288	chr6:43791136:G:A	A	0.0770994	0.0269763	A	0.052425	0.0173742
rs9472135	chr6:43842065:T:C	C	0.0164897	0.032399	T	0.133622	0.0207611
rs6458374	chr6:44213578:C:T	T	0.0992122	0.0370727	T	0.110126	0.0238389
rs45573936	chr6:44230625:T:C	T	0.202349	0.104318	T	0.157873	0.0662749
rs78648104	chr6:50715296:T:C	C	0.155929	0.0562421	C	0.0880734	0.0360331
rs2465017	chr6:51376343:A:G	A	0.20256	0.0367984	A	0.0977601	0.0235641
rs9463706	chr6:51726362:T:C	C	0.0939689	0.0350787	C	0.0779058	0.0226573
rs9474077	chr6:51805176:T:C	C	0.0691025	0.0284217	C	0.0457679	0.0182948
rs9296668	chr6:51973465:A:G	G	0.0264067	0.031133	G	0.141659	0.019978
rs4712000	chr6:52350634:A:T	A	0.0588373	0.0311119	A	0.0401758	0.0200261
rs631441	chr6:54129828:T:G	G	0.0346673	0.0291602	T	0.0624346	0.0187757
rs12194055	chr6:55324057:C:T	T	0.051273	0.0300992	T	0.0230145	0.0193253
rs9370466	chr6:55747044:C:T	T	0.082712	0.0352159	T	0.123591	0.0226367
rs9382577	chr6:56050052:A:T	T	0.183992	0.0388556	A	0.16385	0.0250343
rs9476307	chr6:60781602:A:G	A	0.0223343	0.0322513	A	0.00813408	0.0207474
rs504691	chr6:71496917:C:A	A	0.0422211	0.0286644	C	0.106897	0.0184459
rs2840792	chr6:72746396:A:G	G	0.152026	0.0364925	A	0.0217848	0.0234748
rs12195276	chr6:72947991:C:T	C	0.129448	0.0302891	T	0.0785928	0.019552
rs10943605	chr6:78945760:G:A	A	0.149283	0.0285167	A	0.096867	0.0183498
rs7753695	chr6:80108814:C:T	T	0.0706744	0.0301203	T	0.0837453	0.0193322
rs10943824	chr6:81625295:C:A	A	0.0274722	0.0288437	C	0.0271159	0.0185971
rs60255247	chr6:84573535:A:C	A	0.151604	0.0449852	C	0.00081066	0.028909
rs13217066	chr6:84637539:C:T	T	0.0503762	0.0280103	T	0.0552348	0.0180406
rs4053778	chr6:85278711:A:G	A	0.0604937	0.0287909	G	0.00493266	0.0185421
rs11153071	chr6:96591865:G:A	A	0.300781	0.0401427	A	0.105935	0.025735
rs9374896	chr6:97862608:C:T	C	0.0968279	0.031133	C	0.034721	0.0199436
rs72943226	chr6:99100853:G:A	A	0.0254361	0.0341714	A	0.00703488	0.0217985
rs57989773	chr6:100181202:T:C	T	0.0873751	0.0341609	T	0.108134	0.0219084
rs72613227	chr6:105872896:A:T	T	0.0998136	0.0500598	T	0.0825087	0.0322203
rs9486916	chr6:108692727:C:T	T	0.0575714	0.0330321	T	0.0323234	0.0213245
rs1546722	chr6:109304594:A:G	A	0.0678471	0.0292868	A	0.0371804	0.0188032
rs9320368	chr6:111583534:T:C	C	0.0219018	0.0278731	C	0.0431436	0.0179444
rs2012071	chr6:111766565:G:A	G	0.0856554	0.0284111	G	0.0372972	0.0182673
rs9489073	chr6:116958741:T:G	T	0.0443944	0.0329899	G	0.0895848	0.0213382
rs2693560	chr6:117202508:A:G	G	0.133985	0.0321986	G	0.0782493	0.0206237
rs13207962	chr6:117495936:G:A	G	0.119954	0.0319876	G	0.0708984	0.0206031
rs4946347	chr6:118522190:G:A	G	0.0741138	0.0281791	G	0.0956304	0.0181231
rs9401090	chr6:118792154:T:C	T	0.123435	0.0319876	T	0.0849819	0.0205894
rs9320778	chr6:120937397:C:T	T	0.0656105	0.030479	C	0.0368644	0.0196826
rs7759673	chr6:121450475:A:T	A	0.108243	0.0301414	T	0.0833331	0.0193322
rs76785130	chr6:121492689:A:G	A	0.0291285	0.130926	G	0.197993	0.0831957
rs9482178	chr6:121578869:G:A	G	0.0662013	0.0369672	A	0.00186177	0.0237633
rs11752784	chr6:121872730:A:G	A	0.189372	0.0374842	G	0.23674	0.0243748
rs187207161	chr6:122018158:T:C	T	0.390139	0.16247	C	0.346042	0.10305
rs2816146	chr6:122207625:C:T	C	0.140631	0.0489414	T	0.0761883	0.0312241
rs10782230	chr6:125907366:G:A	A	0.115628	0.0309115	G	0.00017175	0.0199024
rs13210511	chr6:126834566:C:T	T	0.258264	0.0283901	T	0.16859	0.0182467
rs9885632	chr6:130990769:C:T	T	0.0401955	0.0357012	C	0.026951	0.0227878
rs10872410	chr6:133608346:C:T	C	0.297299	0.0572021	C	0.172368	0.0369743
rs2327429	chr6:133888699:T:C	T	0.143058	0.0320509	T	0.0796233	0.0206031
rs4896104	chr6:134797951:C:T	C	0.0797791	0.0292657	T	0.11095	0.0187963
rs9376090	chr6:135090090:T:C	T	0.0298248	0.0362287	T	0.126271	0.0231313
rs9376273	chr6:137372030:G:A	A	0.0831129	0.0323463	A	0.0192772	0.0208161
rs668459	chr6:139514552:C:T	C	0.0520115	0.0277782	C	0.0945999	0.0178895
rs7763294	chr6:140062596:T:G	G	0.0719615	0.0318715	T	0.0320142	0.0204726
rs13195550	chr6:142838147:C:T	T	0.0477598	0.0346251	T	0.0759822	0.0221557
rs10809	chr6:143489772:A:G	G	0.0777746	0.0389823	A	0.086562	0.02489
rs3762004	chr6:143712229:G:A	A	0.0533091	0.0462934	A	0.0861498	0.0300425
rs2328813	chr6:147377987:C:A	C	0.0816464	0.0284322	C	0.0225473	0.0183017
rs11155745	chr6:150627674:G:A	G	0.00992755	0.0327366	A	0.0389804	0.0209878
rs59155780	chr6:150687738:C:A	C	0.209206	0.0376846	C	0.158766	0.0245877
rs12199746	chr6:151575388:G:A	G	0.063933	0.0294451	A	0.00754326	0.0188994
rs866457	chr6:151661278:C:T	T	0.136095	0.0289386	T	0.0232618	0.018604
rs75339025	chr6:151786020:G:A	G	0.119109	0.0445105	G	0.0487564	0.0287029
rs13219476	chr6:152004369:T:G	G	0.275882	0.0442889	T	0.202115	0.0286342
rs13206305	chr6:152228174:C:T	C	0.17302	0.0362814	T	0.012737	0.0232824
rs6904757	chr6:152271967:A:G	A	0.0147278	0.0309431	G	0.0422299	0.0199299
rs7744498	chr6:152482203:G:C	C	0.119215	0.0342875	C	0.0631216	0.0220733
rs9479509	chr6:153106130:G:A	A	0.0357328	0.0301625	G	0.037256	0.0194352
rs598682	chr6:154097624:A:G	G	0.0763926	0.0355746	G	0.0840888	0.0227191
rs12208834	chr6:156966165:A:G	G	0.0493845	0.0316816	A	0.0365347	0.0203489
rs2102244	chr6:159303265:G:A	G	0.162681	0.0455233	A	0.143995	0.0290876
rs555754	chr6:160348391:G:A	G	0.0396891	0.0267337	A	0.0325707	0.0172162
rs9456648	chr6:161291203:C:T	C	0.0881031	0.0359017	C	0.0546371	0.0228565
rs9365555	chr6:163336095:A:G	A	0.0643128	0.0330637	A	0.0443046	0.0211802
rs4709746	chr6:163711969:C:T	C	0.107293	0.0456393	C	0.013424	0.0294036
rs59641479	chr6:165748717:C:T	C	0.139049	0.0408074	C	0.162819	0.0265388
rs2934849	chr6:165748847:T:C	T	0.0328422	0.0306794	T	0.0813408	0.0197032
rs62433645	chr6:169155894:C:T	T	0.0596392	0.0484562	C	0.0353668	0.0307639
rs1322639	chr6:169187008:G:A	A	0.251512	0.0313968	G	0.206444	0.0202802
rs3252	chr6:169216002:C:T	C	0.208573	0.0761288	T	0.182192	0.048406
rs73046010	chr6:169246314:A:G	G	0.134618	0.0338655	A	0.131011	0.0216474
rs9294987	chr6:169320142:T:C	C	0.166374	0.0274617	T	0.0266144	0.0176353
rs9356632	chr6:170280715:G:A	G	0.248452	0.0360494	G	0.0990654	0.0233443
rs11974176	chr7:1025933:C:T	T	0.041567	0.0286116	T	0.0775623	0.0184185
rs73033340	chr7:1156056:A:G	A	0.188107	0.150654	A	0.245053	0.0954243
rs13230519	chr7:1246581:G:A	A	0.203404	0.0456393	A	0.100989	0.0290601
rs12670854	chr7:1692230:A:G	A	0.109509	0.0435398	G	0.006183	0.0279884
rs6959688	chr7:1927195:A:G	G	0.149177	0.028369	G	0.0574813	0.0182605
rs2969070	chr7:2472910:G:A	G	0.0868793	0.0328632	G	0.0820965	0.0210359
rs798538	chr7:2726152:T:C	C	0.0454494	0.0305212	C	0.0880047	0.0196826
rs73049928	chr7:4630318:A:G	G	0.11932	0.0378851	G	0.058924	0.0244022
rs35761891	chr7:6398586:A:G	G	0.238324	0.105922	G	0.0792798	0.0674153
rs1468520	chr7:7251101:A:G	G	0.0794099	0.0338655	G	0.0482343	0.0219153
rs13240040	chr7:14336352:A:G	A	0.0745463	0.0325362	A	0.0323234	0.0208917
rs67615620	chr7:15381398:T:C	C	0.0454811	0.0330742	T	0.0273563	0.0213176
rs75177877	chr7:16077405:C:T	T	0.108032	0.043677	C	0.0334913	0.027954
rs11543651	chr7:18551036:T:C	C	0.0562631	0.0299092	C	0.0432879	0.0192566
rs2107595	chr7:19009765:G:A	A	0.417886	0.0352792	G	0.199299	0.022829
rs4507656	chr7:22116920:C:G	G	0.118265	0.032072	G	0.0930198	0.02061
rs1800795	chr7:22727026:C:G	C	0.113412	0.0322619	G	0.116653	0.0205344
rs2529090	chr7:24622661:C:G	C	0.105922	0.0383915	G	0.0332165	0.0246633
rs1055144	chr7:25831489:C:T	T	0.137678	0.0379589	C	0.0373934	0.0243885
rs2290263	chr7:25847658:G:A	A	0.136517	0.0326944	G	0.00019923	0.0209878
rs896312	chr7:25895410:T:C	T	0.0886939	0.0298038	T	0.063259	0.0192223
rs2699812	chr7:26366851:G:T	G	0.0637748	0.0298248	G	0.0137675	0.0191536
rs6969780	chr7:27119517:G:C	C	0.241701	0.0367034	C	0.106485	0.0238801
rs3735533	chr7:27206274:T:C	C	0.624243	0.0535834	C	0.27954	0.0346935
rs116849102	chr7:27279258:A:T	T	0.141159	0.0788085	T	0.144407	0.0502609
rs17473424	chr7:27284750:G:A	A	0.535624	0.0423899	A	0.273014	0.0273357
rs11564022	chr7:27297427:C:T	C	0.11489	0.0293606	C	0.0774936	0.0188788
rs10274928	chr7:28102469:A:G	A	0.0829652	0.0271662	G	0.00021984	0.0174498
rs17156878	chr7:28584103:G:A	G	0.123752	0.042411	A	0.0577355	0.0272876
rs917275	chr7:28618905:A:G	G	0.128183	0.0336017	A	0.0895161	0.0214413
rs10226517	chr7:28712170:G:A	G	0.0682374	0.0284322	G	0.0125858	0.0183017
rs10233127	chr7:30893838:T:A	A	0.136833	0.0375475	A	0.0895848	0.0243748
rs342989	chr7:35428286:A:G	G	0.0965008	0.0375897	A	0.132179	0.0240656
rs2052263	chr7:36186209:G:A	A	0.163947	0.0465993	A	0.0449985	0.0299807
rs76206723	chr7:40408372:G:A	G	0.315339	0.0477598	A	0.118782	0.0308669
rs11760407	chr7:41681165:C:T	C	0.0340027	0.0375475	T	0.0580584	0.0241274
rs1004558	chr7:44200808:C:T	T	0.113096	0.0336545	C	0.0744021	0.0217436
rs73105827	chr7:44997186:G:T	G	0.084189	0.058563	G	0.0606621	0.0372285
rs11977526	chr7:45968511:G:A	G	0.394464	0.0277887	A	0.131423	0.0178757
rs4720535	chr7:46224637:G:A	A	0.0886306	0.0320931	G	0.111569	0.0206375
rs13227393	chr7:46510929:T:C	C	0.180194	0.0457237	T	0.00332508	0.0294311
rs12668436	chr7:47509295:T:C	C	0.113096	0.0330954	T	0.00287853	0.0213107
rs79617314	chr7:50752316:A:C	A	0.187368	0.04105	A	0.0366446	0.0263258
rs17454517	chr7:50848079:A:G	G	0.0154135	0.0280524	A	0.121049	0.0180544
rs6593297	chr7:56054365:A:T	A	0.0541848	0.0292868	T	0.00592881	0.0188925
rs2222544	chr7:70304383:T:C	C	0.0633105	0.0302574	C	0.0409177	0.0195245
rs34594435	chr7:73562919:C:T	C	0.0059291	0.0389295	C	0.0884856	0.0248763
rs6964590	chr7:73894020:G:A	A	0.072584	0.0384125	G	0.0444352	0.0244984
rs17855988	chr7:74060495:G:C	C	0.109087	0.0613166	C	0.039901	0.0390285
rs1091811	chr7:74076882:A:G	G	0.0922914	0.0359966	A	0.032763	0.0232756
rs229872	chr7:74318253:G:T	T	0.0254361	0.029656	G	0.0973479	0.0191604
rs37613	chr7:74484185:T:C	T	0.104614	0.0290653	T	0.0434871	0.0187139
rs7796089	chr7:77882781:G:C	G	0.167323	0.0296666	G	0.0511472	0.0190986
rs3807095	chr7:80759117:T:C	T	0.0401955	0.0430123	T	0.14427	0.0276861
rs11770630	chr7:90175927:C:T	T	0.019623	0.027008	C	0.106348	0.017388
rs10245696	chr7:90820047:A:C	A	0.0110986	0.0284006	C	0.0417146	0.0182398
rs42377	chr7:92614358:G:A	G	0.188845	0.0286644	A	0.111912	0.0184528
rs7792995	chr7:93940110:A:G	G	0.0546279	0.0295822	G	0.0499243	0.0190436
rs1947228	chr7:96832337:T:C	C	0.100436	0.0297088	C	0.126064	0.019078
rs11771331	chr7:100007965:G:A	G	0.0361021	0.0298987	G	0.0795546	0.0192429
rs62485010	chr7:100078723:C:T	T	0.0849486	0.0371677	C	0.00507693	0.0238939
rs4434553	chr7:100642568:A:G	G	0.0010128	0.0294872	A	0.0692496	0.0189268
rs12705090	chr7:100870078:C:T	C	0.0509987	0.0396364	T	0.161857	0.0252885
rs62481856	chr7:106771636:G:A	A	0.670347	0.0373786	G	0.203902	0.0239763
rs115172170	chr7:107379502:T:C	C	0.010128	0.0591011	T	0.133484	0.0379705
rs17423264	chr7:108449811:C:T	C	0.0235371	0.0520642	C	0.030173	0.0330722
rs144867634	chr7:111940111:T:C	T	0.241806	0.106555	T	0.104424	0.0675458
rs1997571	chr7:116558567:G:A	G	0.0718561	0.0281157	A	0.0345424	0.0180956
rs4731112	chr7:123629064:G:C	G	0.135568	0.0301625	G	0.0293761	0.0193665
rs13246286	chr7:127900324:G:A	G	0.123013	0.0336967	G	0.0165567	0.0215649
rs4728142	chr7:128933913:G:A	G	0.128288	0.0277887	G	0.0607102	0.0178551
rs11556924	chr7:130023656:C:T	C	0.0720459	0.0321881	C	0.138499	0.0205276
rs34072724	chr7:130747710:G:A	G	0.0380539	0.0280841	A	0.00447237	0.0180681
rs35680304	chr7:131288736:C:T	T	0.196968	0.0309642	T	0.043226	0.019868
rs7780021	chr7:131556326:G:A	A	0.0439618	0.0322197	A	0.0370362	0.0207474
rs75511781	chr7:131638951:A:G	G	0.33011	0.0764559	G	0.180956	0.0486877
rs12530805	chr7:135594043:C:T	C	0.0822689	0.0364819	C	0.0979662	0.0235916
rs10267979	chr7:136933441:T:A	T	0.0401217	0.0297088	A	0.00527616	0.0191329
rs273957	chr7:137915944:C:T	T	0.102346	0.0316606	C	0.0244778	0.0202184
rs141212865	chr7:139704867:A:C	A	0.124701	0.0323358	A	0.066165	0.0209054
rs12703989	chr7:140538248:G:A	A	0.0349522	0.0328422	A	0.0331134	0.0209947
rs3735318	chr7:149455815:G:A	G	0.0525179	0.0270396	G	0.043494	0.0173948
rs73727605	chr7:149777533:G:A	A	0.12143	0.0544485	G	0.0313822	0.0351538
rs11771693	chr7:150353022:A:G	A	0.107399	0.0293818	A	0.0331271	0.0189337
rs7809305	chr7:150575688:T:C	C	0.0571282	0.0283479	C	0.0380117	0.0182605
rs10952291	chr7:150836677:C:A	C	0.069303	0.0279153	A	0.0258724	0.0179582
rs3918226	chr7:150993088:C:T	T	0.119637	0.0648298	T	0.380735	0.0412475
rs891511	chr7:151007755:G:A	G	0.185363	0.0303734	G	0.179376	0.0195932
rs12703130	chr7:151398045:G:A	G	0.025014	0.0297088	G	0.0487289	0.019078
rs2536085	chr7:151690445:C:T	T	0.0706428	0.0287804	C	0.00774936	0.0185353
rs6464165	chr7:151716038:T:C	C	0.266176	0.0315234	C	0.109302	0.0202184
rs3735576	chr7:155738386:A:G	G	0.139471	0.0308377	A	0.00406704	0.0199505
rs9638084	chr7:156519051:A:G	A	0.174075	0.0277465	A	0.103462	0.0178757
rs10949603	chr7:156789346:C:T	T	0.0929244	0.0277465	T	0.0551798	0.0178963
rs2286130	chr7:157197860:C:T	C	0.11183	0.0324834	C	0.0465443	0.020926
rs111630016	chr7:158255704:C:T	T	0.025953	0.0705162	T	0.0555165	0.0450535
rs7822515	chr8:206504:G:A	G	0.23843	0.036925	G	0.10676	0.0237565
rs11136373	chr8:1262030:C:G	G	0.0145273	0.0297193	G	0.0116309	0.0191123
rs4875958	chr8:1772924:G:A	A	0.121853	0.029424	A	0.0778371	0.0189612
rs76020419	chr8:6502768:G:T	G	0.381171	0.121325	G	0.155056	0.0773562
rs7814142	chr8:10780042:G:A	G	0.169539	0.0324412	G	0.0434871	0.0210359
rs28447194	chr8:11685081:G:A	G	0.093473	0.0468314	G	0.0161308	0.0301524
rs7834383	chr8:13415968:G:T	T	0.126073	0.029635	T	0.00911649	0.0190093
rs56335308	chr8:17561952:G:A	A	0.0217014	0.101111	A	0.312516	0.0646604
rs208765	chr8:17947939:T:C	C	0.0592382	0.028601	T	0.0210222	0.0184391
rs80073370	chr8:19975645:A:T	A	0.100995	0.0599978	A	0.0347416	0.0382041
rs73227871	chr8:22474361:T:G	T	0.018452	0.0423161	T	0.00111294	0.0269854
rs1047030	chr8:22571195:A:G	A	0.146961	0.0427169	A	0.0893787	0.027322
rs11785562	chr8:23533980:G:A	A	0.0823533	0.0363764	A	0.00800355	0.0233855
rs62503324	chr8:23543102:C:T	T	0.0978723	0.0296666	T	0.117958	0.019181
rs4871907	chr8:23929271:C:A	C	0.0288226	0.0286327	A	0.00414948	0.0184253
rs73563812	chr8:26042889:G:T	G	0.0805176	0.0311119	G	0.0221764	0.020081
rs58429174	chr8:26154406:C:T	C	0.138521	0.0311225	C	0.117683	0.0200398
rs34788903	chr8:26206218:T:C	C	0.207413	0.0568751	C	0.16646	0.0362393
rs117982737	chr8:26383494:C:T	T	0.0640385	0.0400267	T	0.0611293	0.0255014
rs141808794	chr8:26408736:G:A	G	0.0728478	0.122485	G	0.158285	0.0779058
rs1442885	chr8:26537742:C:A	A	0.0811506	0.0298565	A	0.0655192	0.0191948
rs17321041	chr8:26587678:C:T	T	0.121219	0.0706322	T	0.038685	0.0449161
rs58623861	chr8:26779464:G:A	A	0.0618124	0.031323	A	0.0568836	0.0201634
rs2979470	chr8:30430756:T:C	T	0.0310276	0.0315445	T	0.0222725	0.0202665
rs11991469	chr8:32555762:C:G	C	0.171543	0.0285483	C	0.028696	0.0183429
rs6996562	chr8:33534505:A:C	A	0.0617386	0.0278415	C	0.0324127	0.0179238
rs2953937	chr8:34306767:A:C	C	0.0631629	0.0378323	C	0.0286754	0.0244022
rs1906672	chr8:38272507:G:A	A	0.111302	0.0327472	A	0.0433634	0.0210978
rs2978456	chr8:42467247:T:C	C	0.157722	0.0304579	T	0.0381079	0.0196207
rs10087280	chr8:48479276:A:G	A	0.0775003	0.0335384	A	0.0192017	0.0216817
rs4873492	chr8:51034989:C:T	T	0.205936	0.0346673	T	0.119744	0.0224099
rs117942686	chr8:51638021:G:A	A	0.160571	0.102367	A	0.033189	0.0650383
rs11988716	chr8:56240944:A:G	G	0.0912891	0.034604	G	0.0050838	0.0223893
rs6996733	chr8:59623265:T:C	T	0.0973554	0.0337073	T	0.0388773	0.0218466
rs77594100	chr8:63211536:C:A	C	0.227353	0.102694	C	0.0833331	0.0651826
rs2354862	chr8:63589186:A:C	A	0.0985898	0.0326839	A	0.101539	0.0208573
rs2280870	chr8:64586635:T:G	G	0.0513468	0.0308588	T	0.0096867	0.0198955
rs13253358	chr8:68007900:C:T	T	0.0499648	0.031344	T	0.0259205	0.0201566
rs6983239	chr8:71595061:G:T	T	0.0879026	0.0308271	T	0.0409727	0.0199367
rs7837090	chr8:73309171:C:G	C	0.234632	0.0361865	C	0.0695931	0.0232824
rs10089500	chr8:73704826:G:A	G	0.162259	0.054016	G	0.0131698	0.034824
rs16938963	chr8:74815738:G:A	G	0.313862	0.121747	A	0.242374	0.0778371
rs1350100	chr8:75142669:A:G	A	0.132825	0.0317028	G	0.0592538	0.0203077
rs1449544	chr8:75679645:A:C	A	0.222078	0.0277782	C	0.0885543	0.0178826
rs7842138	chr8:76719782:A:G	A	0.114362	0.0337389	A	0.00669825	0.0218329
rs72688070	chr8:80481462:C:T	C	0.0679103	0.0330637	C	0.00840888	0.0213588
rs28823280	chr8:81865481:G:A	G	0.0741559	0.0335068	G	0.0436451	0.0215924
rs2142141	chr8:89927977:G:C	G	0.0214165	0.0342558	G	0.015272	0.0218535
rs7009170	chr8:91137201:T:C	C	0.129554	0.0322513	T	0.0759135	0.0207062
rs62526122	chr8:91757341:G:A	A	0.0568751	0.0394675	A	0.0106279	0.0250961
rs2513758	chr8:94092145:A:G	A	0.114256	0.0431284	G	0.0467641	0.0283387
rs74900445	chr8:94256675:T:C	C	0.238536	0.0494689	T	0.0216886	0.0316089
rs481887	chr8:94955610:A:G	G	0.152026	0.0298881	G	0.0247389	0.0191879
rs62522996	chr8:95677407:G:A	G	0.100679	0.0318505	A	0.0235984	0.02061
rs2978098	chr8:100664447:A:C	A	0.112569	0.0308799	A	0.0566019	0.0197925
rs142449193	chr8:101738369:C:T	C	0.066465	0.0578246	C	0.0336012	0.0374484
rs28459406	chr8:102525155:G:A	G	0.0360072	0.0361232	G	0.00796233	0.0232069
rs2513877	chr8:102871402:G:A	G	0.0691342	0.0321564	G	0.0222451	0.0207886
rs35783704	chr8:104954030:G:A	G	0.354902	0.0598923	G	0.127232	0.0380873
rs2957468	chr8:105313132:A:G	A	0.104677	0.0306478	A	0.0386231	0.0197375
rs7003445	chr8:105712958:T:C	C	0.0779328	0.028907	C	0.0372148	0.0186177
rs36036692	chr8:107307167:C:G	G	0.133985	0.0286432	G	0.0247732	0.0184185
rs3110054	chr8:109078782:C:T	C	0.140421	0.0314284	T	0.00627918	0.0201703
rs2205260	chr8:115947612:A:C	A	0.044194	0.0362287	C	0.0847071	0.023303
rs74701635	chr8:117746077:C:T	C	0.0406597	0.11394	T	0.00695244	0.0755013
rs7017173	chr8:119436876:G:C	C	0.401744	0.0345512	G	0.260236	0.0221351
rs35362581	chr8:119921628:G:C	C	0.0844211	0.0340343	C	0.0303997	0.0218466
rs1487177	chr8:121395322:A:G	G	0.0636165	0.0315129	A	0.0836079	0.0204451
rs7837081	chr8:121618023:C:T	C	0.0261429	0.0461035	T	0.0383964	0.0298433
rs56123029	chr8:123661390:T:C	C	0.149494	0.0321248	C	0.0462214	0.0207199
rs13270541	chr8:123782609:G:A	A	0.136939	0.0330848	A	0.0933633	0.0213657
rs62523863	chr8:125508302:G:A	A	0.137888	0.033222	A	0.073509	0.0214207
rs7014841	chr8:128330953:C:A	C	0.0729111	0.0286644	C	0.0241687	0.0184666
rs6982341	chr8:133217292:A:G	G	0.0913841	0.0276621	G	0.0574401	0.0178139
rs112070444	chr8:134599074:C:T	C	0.132825	0.108243	C	0.0244847	0.0689061
rs716100	chr8:134649035:G:A	A	0.086721	0.0284217	A	0.00495327	0.0183429
rs3780037	chr8:139671259:T:G	G	0.0187052	0.0306583	T	0.0381628	0.0197787
rs117398731	chr8:139784896:G:A	G	0.491419	0.14981	A	0.0278235	0.0950121
rs36002174	chr8:139911438:C:T	C	0.11067	0.0340027	C	0.0608888	0.021984
rs4440615	chr8:140047544:G:A	G	0.105922	0.0279047	A	0.0432398	0.0179857
rs7462130	chr8:140115977:T:C	T	0.0518532	0.0290231	C	0.00617613	0.0186795
rs10087782	chr8:140848521:T:C	T	0.0746518	0.0291813	T	0.00112668	0.0187551
rs6987335	chr8:141225259:T:G	T	0.0806442	0.0297827	G	0.0327562	0.0191055
rs11167039	chr8:141235547:G:A	G	0.148649	0.0378428	G	0.109027	0.0245534
rs7014099	chr8:141295667:C:T	C	0.0332325	0.0317238	C	0.0335943	0.020397
rs34591516	chr8:141356987:C:T	T	0.402377	0.058985	T	0.201566	0.0380804
rs36092215	chr8:141357146:G:A	G	0.324307	0.0488992	G	0.156911	0.0317738
rs12682621	chr8:141359369:G:A	A	0.0805809	0.0500281	A	0.0463931	0.0321722
rs12549801	chr8:141431542:A:G	G	0.0835666	0.0325046	G	0.0597278	0.0210085
rs4129585	chr8:142231572:A:C	A	0.115734	0.029962	A	0.0689748	0.0191948
rs3802230	chr8:142911448:C:A	C	0.185363	0.0290653	C	0.0978288	0.0186658
rs56233017	chr8:143907320:G:A	G	0.0380433	0.0876916	G	0.164674	0.0557157
rs113513807	chr8:143916616:G:A	G	0.0469897	0.11605	G	0.1284	0.0735777
rs73715570	chr8:143951130:C:T	T	0.0336229	0.0325573	C	0.0138087	0.0209741
rs2978398	chr8:144904941:G:A	G	0.122591	0.0279153	G	0.0228359	0.0179719
rs60191654	chr9:753648:A:G	G	0.0681741	0.0358805	G	0.0670581	0.0230626
rs12216886	chr9:2493751:T:G	T	0.113412	0.0354269	T	0.0850506	0.0228221
rs4740751	chr9:4114493:C:T	T	0.0906562	0.035026	T	0.0506456	0.0225199
rs28558845	chr9:4334791:G:C	G	0.196335	0.0343191	G	0.0713793	0.0221901
rs7041664	chr9:8010674:C:A	A	0.156562	0.0341398	A	0.0560455	0.0219153
rs1332813	chr9:9350706:T:C	T	0.114362	0.0295611	T	0.0730281	0.0190574
rs35287509	chr9:10594635:T:C	C	0.0930616	0.0306372	C	0.0691122	0.0196413
rs1011530	chr9:13755457:C:A	A	0.0274933	0.0318188	C	0.0017175	0.0204932
rs7874646	chr9:13899210:C:T	C	0.0872274	0.033855	C	0.0411994	0.0217985
rs34361301	chr9:14535121:T:C	C	0.0849908	0.0347517	T	0.00412887	0.0222519
rs11789875	chr9:16872325:G:A	A	0.0298776	0.0473379	G	0.124622	0.03007
rs77574378	chr9:19105640:T:C	C	0.17819	0.0427697	T	0.034405	0.0273701
rs2780841	chr9:20612517:C:T	C	0.137783	0.0301414	C	0.0251648	0.0194421
rs4615669	chr9:21818675:A:G	G	0.173653	0.0293606	G	0.141041	0.0188719
rs9886665	chr9:22942771:T:C	T	0.130715	0.0302785	T	0.0575431	0.0195452
rs9886857	chr9:27230390:G:A	G	0.0994865	0.035448	G	0.0407666	0.0229114
rs12552937	chr9:34054446:C:T	T	0.129976	0.0396152	T	0.0430131	0.0255701
rs4553000	chr9:34223555:C:T	C	0.106133	0.0275355	C	0.00587385	0.0177109
rs3808869	chr9:34622392:A:C	A	0.0473484	0.0275671	A	0.0750204	0.0177383
rs61241090	chr9:35191017:T:C	T	0.0485089	0.0355007	C	0.0143583	0.022726
rs1243876	chr9:35693107:C:T	C	0.0366085	0.0292868	C	0.0594324	0.0188856
rs76452347	chr9:35906474:C:T	C	0.0699465	0.0364925	C	0.0942564	0.0233374
rs10972618	chr9:35908316:A:C	C	0.0408707	0.028907	A	0.0151483	0.0186246
rs13283964	chr9:35942524:T:C	T	0.0300042	0.0294029	C	0.0439749	0.0189062
rs3628	chr9:36211878:C:T	C	0.102008	0.161521	T	0.0408353	0.102226
rs7042283	chr9:68903111:T:G	G	0.0653467	0.0378956	G	0.00543417	0.0243748
rs7873409	chr9:70465451:T:G	G	0.0220706	0.027757	G	0.059295	0.0178826
rs55962158	chr9:74627763:G:C	G	0.0561049	0.038402	G	0.0329691	0.0245602
rs112324977	chr9:78136518:T:A	T	0.102441	0.0370727	A	0.0192635	0.0240038
rs2224858	chr9:80817190:A:G	G	0.0452595	0.03702	A	0.00678069	0.0237221
rs11139596	chr9:82513603:T:G	G	0.0726895	0.0364186	T	0.0250205	0.0234267
rs11141731	chr9:87273557:C:T	C	0.079663	0.0404276	C	0.0563065	0.0257488
rs10991952	chr9:91490682:A:G	G	0.0320931	0.0315973	A	0.0276517	0.0203489
rs4744239	chr9:93404100:C:T	T	0.120903	0.029751	C	0.0250892	0.0191673
rs10988442	chr9:98977427:A:G	A	0.15192	0.0285799	G	0.0937755	0.0184047
rs2297603	chr9:99015983:G:T	T	0.140315	0.0497855	G	0.0448886	0.0319455
rs4743021	chr9:106652280:T:C	C	0.0359966	0.0324624	C	0.0163987	0.0208917
rs7020564	chr9:106907735:A:T	A	0.0347306	0.0332958	T	0.00818904	0.0214138
rs72743793	chr9:107055398:C:T	T	0.115417	0.044943	T	0.0834705	0.0289571
rs7043304	chr9:109595870:C:T	T	0.0551871	0.0473906	T	0.0987219	0.0302486
rs12555129	chr9:109998013:G:T	G	0.0613166	0.0360494	G	0.0637605	0.0232481
rs187148391	chr9:110236238:A:G	A	0.0217436	0.101343	A	0.0543073	0.0642551
rs10759426	chr9:110391367:T:C	C	0.131453	0.0372626	C	0.0557844	0.0241687
rs111841972	chr9:113428925:A:C	A	0.187895	0.0700731	C	0.0202459	0.0445176
rs13290326	chr9:113934345:C:T	C	0.143374	0.028369	C	0.029067	0.0182605
rs2060132	chr9:114176631:T:C	C	0.130715	0.0353425	T	0.0330378	0.0225679
rs2274159	chr9:114403966:A:G	G	0.0536046	0.027947	G	0.100714	0.0179788
rs10982910	chr9:115772221:T:G	G	0.150549	0.0513785	T	0.0910275	0.0329554
rs79149713	chr9:116324961:A:C	C	0.0767934	0.0389928	C	0.0229802	0.0248831
rs811689	chr9:116648477:C:T	C	0.0349416	0.0281685	C	0.0555577	0.0181231
rs72751391	chr9:120128656:C:T	T	0.0087987	0.052961	C	0.0113286	0.0336905
rs1953126	chr9:120878222:T:C	T	0.137256	0.028907	C	0.058395	0.0185971
rs10760158	chr9:121226736:A:G	A	0.0721515	0.0283901	G	0.0388842	0.0182673
rs10818775	chr9:122993292:C:T	C	0.187262	0.0348994	T	0.0297471	0.0227053
rs10818962	chr9:124420014:C:G	C	0.0819946	0.0295717	C	0.00545478	0.0190162
rs72765265	chr9:125075944:C:T	T	0.226509	0.0427697	C	0.0884169	0.0274044
rs7023828	chr9:125736315:C:T	C	0.133563	0.0276727	C	0.0508792	0.0178277
rs10819246	chr9:126881017:G:T	T	0.0939583	0.0468631	T	0.0493747	0.0303173
rs1891730	chr9:127546749:T:C	C	0.117949	0.0284956	C	0.0582851	0.0183498
rs10819313	chr9:127852626:T:C	C	0.102968	0.0405753	C	0.101882	0.0262297
rs7869756	chr9:128448131:A:G	G	0.0396891	0.0321986	A	0.107859	0.0208504
rs184457	chr9:129177740:G:A	G	0.183675	0.035237	G	0.0466542	0.0225748
rs3861882	chr9:129703025:T:C	T	0.0760761	0.0290336	C	0.00554409	0.0187482
rs10793931	chr9:130561091:G:C	C	0.0445632	0.0284533	G	0.0103531	0.0183429
rs2987903	chr9:130835876:G:A	G	0.185469	0.0380011	A	0.0444214	0.0245671
rs6271	chr9:133657152:C:T	C	0.323147	0.0618758	C	0.266968	0.0393788
rs1633764	chr9:133952326:G:C	C	0.0468947	0.0292341	C	0.00244572	0.0188101
rs3847320	chr9:134041630:G:A	G	0.106661	0.0330532	G	0.0571515	0.0212489
rs12684650	chr9:136218808:C:T	C	0.0457975	0.0341081	C	0.117889	0.021771
rs3125001	chr9:136510809:C:T	T	0.0516211	0.0286644	T	0.0128675	0.0184459
rs11145807	chr9:136626337:A:G	A	0.0875861	0.0292973	A	0.0528303	0.0188375
rs821317	chr9:137594182:G:A	A	0.0775425	0.0328527	A	0.050735	0.0213039
rs11252344	chr10:4101743:C:T	C	0.168167	0.0596497	C	0.123042	0.0381972
rs78909240	chr10:5647187:G:C	G	0.0970283	0.0482135	C	0.0726159	0.0309768
rs56352451	chr10:5762902:C:T	T	0.0434449	0.039879	T	0.0210497	0.0256938
rs36006409	chr10:10834980:T:G	G	0.222183	0.0383387	T	0.0111363	0.0245602
rs57062879	chr10:12236526:A:G	A	0.0064777	0.0279681	G	0.0143033	0.0179994
rs10906391	chr10:13481937:C:T	T	0.0866155	0.0330637	T	0.11521	0.0212146
rs7095584	chr10:13982991:G:A	A	0.035564	0.0304367	A	0.0314989	0.0195177
rs12243365	chr10:17116133:G:T	G	0.110142	0.0344035	G	0.0659863	0.0221626
rs6602177	chr10:17125142:C:T	C	0.0601561	0.0345724	C	0.0639597	0.0222725
rs10904910	chr10:17224390:C:A	A	0.11932	0.0323147	A	0.0801042	0.0207405
rs1891392	chr10:18047492:T:C	T	0.114573	0.0321458	T	0.0131698	0.0206443
rs114092627	chr10:18111653:G:C	G	0.17207	0.0793255	G	0.112324	0.0511334
rs150534429	chr10:18141238:G:C	G	0.740399	0.160887	C	0.00805164	0.102157
rs1779228	chr10:18185798:T:C	T	0.17629	0.0339921	T	0.0963861	0.0218191
rs2489204	chr10:18219505:G:C	G	0.198868	0.0404593	G	0.109508	0.0259755
rs11013910	chr10:18374441:G:A	A	0.0871008	0.044637	G	0.0196963	0.0285723
rs7923191	chr10:18438972:A:G	G	0.169855	0.0355746	G	0.0700053	0.0229183
rs12258967	chr10:18439030:C:G	C	0.23843	0.0326839	C	0.151003	0.0209672
rs45499092	chr10:18678679:T:G	G	0.0413349	0.0408496	T	0.0281876	0.026106
rs72795925	chr10:20242491:C:T	T	0.124384	0.0321775	C	0.0359851	0.0207405
rs10732433	chr10:20748365:C:T	T	0.137256	0.0280524	C	0.0830583	0.0180612
rs7100317	chr10:21475540:C:A	A	0.0572759	0.0332747	C	0.0384239	0.0213176
rs2230469	chr10:22550699:T:C	T	0.0526973	0.0325679	C	0.0676008	0.0208504
rs7895322	chr10:22585454:G:A	A	0.129343	0.070685	A	0.214962	0.045026
rs17506606	chr10:24380948:C:G	G	0.0782916	0.0368723	C	0.0028854	0.0234473
rs1168580	chr10:27624705:C:T	T	0.0461246	0.0279575	T	0.0160758	0.0179925
rs3802517	chr10:27944540:T:A	A	0.0711386	0.028063	A	0.0406429	0.0180475
rs1265842	chr10:28635972:T:C	T	0.0601561	0.0286855	T	0.0704175	0.0184597
rs9337951	chr10:30028144:G:A	A	0.21406	0.0365241	G	0.234336	0.023303
rs11007929	chr10:30197855:C:T	C	0.0731432	0.0355324	T	0.056176	0.0227466
rs11813059	chr10:31080780:T:G	T	0.0307427	0.0301414	G	0.124553	0.0193871
rs58580703	chr10:31105964:C:A	A	0.0865733	0.0626775	C	0.129225	0.0401414
rs72786794	chr10:31816790:T:C	C	0.107188	0.0327472	C	0.00957678	0.0209947
rs76164690	chr10:32301434:T:G	G	0.0194753	0.0471374	G	0.0952182	0.0302143
rs76726877	chr10:36024569:C:T	C	0.011816	0.0741138	C	0.0294242	0.0471213
rs7918194	chr10:44606972:C:T	C	0.0400583	0.0290231	T	0.0584431	0.0186452
rs2793310	chr10:44767547:G:A	A	0.0276727	0.0299092	G	0.0719289	0.0192703
rs4948643	chr10:44884311:T:C	T	0.0953404	0.0292552	T	0.076257	0.0188788
rs1436206	chr10:50360852:A:G	G	0.0691025	0.0275566	G	0.00937068	0.0177452
rs11000060	chr10:51909130:T:C	C	0.0001477	0.0350471	T	0.004122	0.0225954
rs11000132	chr10:51921036:C:T	C	0.0722464	0.0420628	C	0.0619193	0.0269441
rs79103538	chr10:58179835:G:T	G	0.0644816	0.0564214	G	0.0137469	0.0363492
rs4245599	chr10:58605995:A:G	G	0.139682	0.0282002	G	0.00980349	0.0181505
rs4948550	chr10:58828793:T:C	C	0.0414088	0.0290653	C	0.0770814	0.0187551
rs1177701	chr10:59864939:A:G	A	0.0924075	0.028485	A	0.00362736	0.0183223
rs10761530	chr10:60630968:T:C	T	0.0707272	0.0274722	T	0.0130118	0.0176903
rs1840705	chr10:61530518:G:C	G	0.0125545	0.0286327	C	0.0556333	0.0184528
rs57541197	chr10:61751548:G:A	G	0.154136	0.0453544	G	0.202459	0.0288952
rs9651317	chr10:61819431:C:A	C	0.0369777	0.0291496	A	0.0563821	0.0187208
rs956002	chr10:61903982:T:C	C	0.0977669	0.0325679	T	0.04719	0.0208367
rs10821950	chr10:62052208:T:C	T	0.00883035	0.0274617	C	0.0312104	0.0176765
rs10995311	chr10:62805174:C:G	C	0.0825221	0.0321564	C	0.112943	0.020555
rs7090758	chr10:63575555:T:C	C	0.0896961	0.0278731	C	0.0998211	0.0179307
rs75000210	chr10:67395835:T:C	T	0.141581	0.127971	T	0.099615	0.0814095
rs10823149	chr10:68175639:G:T	G	0.00292235	0.0277148	T	0.0486671	0.0178208
rs12773594	chr10:68572915:T:A	A	0.0437297	0.0379167	A	0.0955617	0.0244022
rs10998362	chr10:68644402:C:T	C	0.0455971	0.0319982	C	0.0961113	0.0205894
rs78249997	chr10:73662556:C:T	T	0.267759	0.0372099	T	0.077631	0.0240038
rs11000864	chr10:74058388:G:A	G	0.140315	0.030078	A	0.0265457	0.0192566
rs10887914	chr10:80455532:T:C	T	0.114256	0.0277676	C	0.00267243	0.0178414
rs10788569	chr10:87844975:T:C	C	0.150865	0.034182	C	0.00818904	0.0219909
rs627524	chr10:89357033:A:C	C	0.0056759	0.0306161	C	0.0374965	0.0195864
rs7918084	chr10:92669710:C:T	T	0.0930616	0.0284956	T	0.119675	0.0183154
rs11187142	chr10:92708928:T:C	T	0.100784	0.036503	T	0.022616	0.0236259
rs4418728	chr10:93079967:G:T	G	0.0856871	0.0278836	G	0.0456512	0.0179307
rs932764	chr10:94136183:A:G	G	0.183465	0.0285799	G	0.0785928	0.0183773
rs2077218	chr10:94311804:G:A	A	0.205092	0.0358173	A	0.0881421	0.0230214
rs12221125	chr10:95502784:T:C	C	0.0482346	0.0395098	C	0.00519372	0.0253572
rs74150942	chr10:95560648:C:T	C	0.141792	0.0395625	C	0.0607926	0.0255633
rs11599481	chr10:97880706:C:T	C	0.00492685	0.0370305	T	0.0108889	0.0237358
rs1983864	chr10:98257696:T:G	T	0.192643	0.0308693	G	0.0738525	0.0198268
rs603424	chr10:100315722:G:A	A	0.0687121	0.035237	A	0.116721	0.0227466
rs11190709	chr10:100792906:G:A	A	0.0905718	0.0466415	A	0.0938442	0.0298433
rs56122376	chr10:100882640:C:A	A	0.0644288	0.111408	A	0.117408	0.070761
rs7918630	chr10:101283675:C:T	T	0.0442467	0.0280419	T	0.0378743	0.0180544
rs10883617	chr10:101353278:T:C	C	0.0164158	0.0304262	C	0.0314646	0.0194902
rs72847884	chr10:101355588:A:G	G	0.0875017	0.0865206	A	0.141041	0.0547882
rs11191156	chr10:101943006:A:G	G	0.0462829	0.0309642	G	0.00498075	0.019868
rs76904484	chr10:102119174:G:A	A	0.49047	0.131453	G	0.00381972	0.0836766
rs61871067	chr10:102535625:C:T	T	0.0594281	0.0336756	C	0.0862872	0.0215306
rs11598702	chr10:103138228:T:C	C	0.179877	0.0293079	T	0.0669138	0.0188169
rs11191580	chr10:103146454:T:C	T	0.671718	0.0499332	T	0.167147	0.0322753
rs12770529	chr10:103389888:C:T	T	0.0268814	0.0461668	T	0.118508	0.0295341
rs111790405	chr10:104685687:C:T	T	0.707694	0.167112	T	0.381285	0.105729
rs191784289	chr10:105135184:C:T	T	0.501758	0.179455	T	0.333745	0.113561
rs111777102	chr10:110206068:C:T	T	0.0235581	0.0664228	T	0.0333607	0.0422642
rs34872471	chr10:112994312:T:C	C	0.136306	0.0297721	T	0.164949	0.0191329
rs3829909	chr10:113071675:A:T	T	0.153608	0.0351948	A	0.0359576	0.0225473
rs1028629	chr10:113152897:G:A	A	0.126389	0.0488043	G	0.0410139	0.0313341
rs3124738	chr10:113712014:A:G	A	0.0311541	0.0439935	G	0.0801042	0.0283181
rs11196549	chr10:113947539:G:A	A	0.190638	0.052866	A	0.149354	0.0342607
rs180940	chr10:113962652:A:G	G	0.142214	0.0283584	G	0.136438	0.0182948
rs371772	chr10:114000372:A:G	G	0.0674778	0.0449958	A	0.0206924	0.0293349
rs740746	chr10:114033028:G:A	A	0.110142	0.0297405	A	0.104561	0.0191673
rs68122733	chr10:114071774:A:G	A	0.142741	0.040723	A	0.105935	0.0261541
rs11197813	chr10:116764422:A:G	G	0.145484	0.0310908	G	0.0864246	0.0199917
rs28622012	chr10:119616512:G:A	A	0.0199817	0.0328527	A	0.00441054	0.0210634
rs72842207	chr10:119674163:C:T	T	0.10856	0.0398684	C	0.182467	0.0253503
rs72826429	chr10:119800012:C:T	T	0.022482	0.0845372	T	0.0148942	0.0537097
rs11592107	chr10:121209450:G:A	A	0.123013	0.0343191	A	0.0255221	0.0219428
rs12255289	chr10:121456336:C:T	T	0.0425587	0.0309853	T	0.0593087	0.0200054
rs72834453	chr10:122475710:T:G	G	0.18241	0.0476016	G	0.0581889	0.0304822
rs7073663	chr10:124669525:G:A	A	0.00902025	0.0325784	A	0.0643994	0.0210978
rs4411245	chr10:125024212:G:A	A	0.10167	0.0303207	A	0.0663917	0.0195245
rs7912283	chr10:131959515:G:A	G	0.0830391	0.033549	G	0.0113767	0.0215512
rs1133400	chr10:132645884:A:G	G	0.166374	0.0344352	G	0.0733029	0.0221764
rs12770172	chr10:132686214:A:G	A	0.182515	0.0377268	A	0.0306883	0.0241961
rs112648305	chr11:746086:C:G	G	0.0465888	0.0381382	C	0.0997524	0.0246083
rs11246311	chr11:783512:A:C	C	0.0100752	0.0519693	A	0.0084501	0.0329966
rs191701026	chr11:798254:C:A	A	0.231678	0.149071	C	0.374209	0.0949434
rs138429802	chr11:871030:G:A	G	0.256576	0.0558306	G	0.0168178	0.0355729
rs11029039	chr11:1459408:G:C	C	0.0192854	0.0298776	G	0.0178826	0.0192497
rs79889784	chr11:1680887:G:T	G	0.383387	0.134935	G	0.172162	0.0854628
rs11607954	chr11:1693458:T:C	C	0.037463	0.0275566	C	0.0176971	0.0177315
rs145422110	chr11:1809201:C:T	T	0.505028	0.148649	T	0.29541	0.094806
rs569550	chr11:1865838:T:G	G	0.365241	0.0301414	G	0.147911	0.0193665
rs74048200	chr11:2099068:A:G	G	0.115311	0.0471585	G	0.0844323	0.0303997
rs17224476	chr11:4652558:G:A	A	0.0303629	0.0506822	A	0.0845697	0.0322684
rs2929184	chr11:6267888:A:G	A	0.0464094	0.0363658	A	0.0591851	0.0233649
rs2178152	chr11:8035252:G:A	G	0.0319349	0.031133	A	0.00162819	0.0200192
rs110419	chr11:8231306:A:G	A	0.0497327	0.0293184	A	0.0347553	0.0188307
rs77215306	chr11:8626856:G:A	A	0.139893	0.0553136	A	0.00060456	0.0353393
rs7925000	chr11:8687442:G:T	T	0.0958573	0.029867	T	0.0648253	0.019291
rs10743086	chr11:8753376:G:A	G	0.0671613	0.0328949	G	0.026319	0.0212214
rs360153	chr11:9740727:T:C	C	0.183359	0.0274617	C	0.150522	0.0176971
rs143435810	chr11:9760799:A:G	G	0.101881	0.129976	G	0.124553	0.08244
rs147104010	chr11:9761173:C:T	C	0.12755	0.0699254	C	0.00199917	0.0444352
rs75248620	chr11:9887580:G:A	G	0.259213	0.0606309	G	0.221626	0.0386231
rs1470260	chr11:10253573:T:C	C	0.208679	0.0345618	C	0.145575	0.0222313
rs10770117	chr11:10426370:T:C	T	0.0223871	0.0309009	T	0.0248007	0.0198612
rs2098839	chr11:10655440:T:C	T	0.187579	0.0328632	T	0.144545	0.0210016
rs11022023	chr11:11772431:G:A	G	0.148861	0.0509882	A	0.00176559	0.0331134
rs900145	chr11:13272358:C:T	T	0.0162259	0.0281474	T	0.107103	0.0181712
rs11023147	chr11:14217235:G:A	A	0.0458714	0.0426642	A	0.0704862	0.027322
rs1879888	chr11:14657701:A:G	G	0.0594071	0.026586	G	0.0301662	0.0171338
rs16932417	chr11:16003610:A:G	A	0.0905296	0.053499	G	0.0685076	0.0341164
rs10832586	chr11:16282543:A:C	C	0.226298	0.0370305	C	0.13053	0.0237977
rs12292172	chr11:16368547:T:C	T	0.114256	0.0308482	C	0.00078318	0.0197993
rs416258	chr11:16890089:G:C	C	0.0634266	0.0293712	C	0.0287716	0.0189131
rs1557765	chr11:17382092:T:C	T	0.159094	0.0314601	C	0.0170582	0.0201634
rs77889556	chr11:17476510:G:A	G	0.119215	0.0452173	A	0.0121324	0.0289502
rs1319701	chr11:19715450:T:G	G	0.0821212	0.0289914	G	0.0361156	0.0186314
rs12281198	chr11:22297231:A:G	A	0.00598185	0.0298354	G	0.0380392	0.0191604
rs1562445	chr11:22345740:G:A	G	0.0941377	0.0330637	G	0.0236397	0.0212283
rs11026586	chr11:22493987:G:A	A	0.173125	0.0572549	A	0.0902718	0.036885
rs28783691	chr11:27270550:T:C	T	0.126178	0.0326839	T	0.094119	0.0208985
rs962369	chr11:27712873:T:C	T	0.0668448	0.0320192	T	0.117683	0.0205207
rs871004	chr11:28490911:G:A	A	0.168167	0.0291285	A	0.0567737	0.0187482
rs75551112	chr11:28853653:G:A	A	0.175552	0.138205	A	0.118027	0.0874551
rs544625	chr11:30494949:A:G	G	0.176079	0.0287698	G	0.0559905	0.0185765
rs55733296	chr11:30733290:G:A	A	0.334857	0.098748	A	0.248419	0.0628193
rs3925584	chr11:30738788:T:C	T	0.189583	0.0296982	T	0.0869055	0.0190505
rs919045	chr11:31090263:T:C	T	0.0607996	0.0311541	T	0.0497113	0.0199367
rs61879810	chr11:31799919:A:G	A	0.0620868	0.0427592	A	0.094119	0.0274937
rs77175710	chr11:31881378:A:G	G	0.0578456	0.0411767	G	0.0117752	0.0265594
rs5030179	chr11:32426709:T:C	C	0.116155	0.0299092	T	0.00174498	0.019236
rs190194639	chr11:34046490:C:T	T	0.076498	0.066349	T	0.10621	0.0420856
rs11606658	chr11:43773870:T:C	T	0.0760972	0.0288015	T	0.0283525	0.0185078
rs74482535	chr11:44009233:C:T	C	0.196758	0.0464833	T	0.0203833	0.0301112
rs3740781	chr11:45234375:C:T	T	0.241384	0.0296877	C	0.0096867	0.0191673
rs2932513	chr11:46048627:G:A	A	0.0115101	0.0350893	A	0.00432123	0.0228771
rs11038784	chr11:46148108:A:G	G	0.0776797	0.028369	G	0.044126	0.018233
rs140887381	chr11:46294028:T:C	T	0.534991	0.155296	T	0.176902	0.0983784
rs149600938	chr11:46823276:T:C	T	0.652201	0.17513	T	0.250961	0.11095
rs11537751	chr11:47565900:C:T	T	0.39573	0.0717505	T	0.020665	0.0456512
rs7107356	chr11:47654618:A:G	G	0.245604	0.0271557	G	0.11734	0.0174773
rs75905900	chr11:55346058:A:C	A	0.312596	0.045692	A	0.134446	0.0293006
rs117287834	chr11:56295683:T:C	T	0.135884	0.0772576	T	0.103531	0.0490449
rs72915971	chr11:57158067:C:G	G	0.343614	0.0943065	G	0.0245465	0.0598514
rs2729394	chr11:57466094:A:G	A	0.0287382	0.0359544	G	0.0351057	0.0230557
rs11607056	chr11:57729348:C:T	C	0.132297	0.0325467	T	0.0970044	0.0207886
rs11229457	chr11:58439730:C:T	C	0.162997	0.0324412	C	0.0229321	0.0208779
rs751984	chr11:61510774:T:C	T	0.246026	0.0389084	T	0.190093	0.0252747
rs10792316	chr11:61664723:A:C	C	0.102377	0.0330742	C	0.0404162	0.0212352
rs2524299	chr11:61837310:A:T	A	0.0274828	0.0365663	T	0.110882	0.0237427
rs588523	chr11:63775881:A:C	A	0.0127549	0.0402694	C	0.00482274	0.0258449
rs4980515	chr11:63977137:T:C	T	0.128077	0.0318188	T	0.0391865	0.0203902
rs588177	chr11:64256584:C:A	C	0.0677943	0.029656	C	0.0438581	0.0190917
rs117874826	chr11:64260194:A:C	C	0.243916	0.163103	C	0.172987	0.104012
rs183885762	chr11:65443367:G:T	G	0.146434	0.213532	G	0.251442	0.135408
rs12789028	chr11:65558683:G:A	A	0.153502	0.0378428	A	0.0285998	0.0242717
rs2306363	chr11:65638129:G:T	G	0.277149	0.0387818	G	0.153476	0.0248282
rs78176556	chr11:66522772:T:C	C	0.0601245	0.0753164	T	0.127301	0.0478976
rs61890399	chr11:66558013:T:C	T	0.0946019	0.0555774	C	0.00339378	0.0353942
rs36027301	chr11:68041801:C:T	C	0.161626	0.0677626	C	0.126614	0.0430955
rs67976715	chr11:68256274:G:C	C	0.11605	0.0371677	C	0.0976914	0.0237702
rs10792006	chr11:68954837:T:C	C	0.0428014	0.0275988	T	0.0168246	0.0177589
rs11228620	chr11:69306875:A:C	A	0.0571494	0.0372099	A	0.111088	0.0241412
rs4980628	chr11:69442453:A:G	A	0.137572	0.0293079	A	0.0537165	0.0188101
rs593679	chr11:69527882:A:G	G	0.0417147	0.0346568	G	0.0462901	0.0222863
rs72931748	chr11:69979308:A:G	A	0.257526	0.0480447	A	0.0671886	0.0310043
rs875106	chr11:70159535:G:A	G	0.0020678	0.0285694	G	0.0790737	0.0183773
rs504217	chr11:72295042:C:T	T	0.0825116	0.0388029	T	0.0973479	0.0252885
rs2298807	chr11:73357526:T:C	T	0.003587	0.0323358	T	0.0253915	0.0208092
rs4420291	chr11:74663905:G:A	A	0.0643761	0.028369	A	0.0697992	0.0182398
rs7927515	chr11:76414286:C:A	A	0.0835033	0.0304684	A	0.0398529	0.019607
rs881930	chr11:76773197:G:A	A	0.0444577	0.0449536	G	0.0457954	0.0288952
rs1866843	chr11:76778292:A:T	A	0.0408285	0.0346251	T	0.0449573	0.0223138
rs60143695	chr11:77926524:T:C	C	0.0476649	0.041145	C	0.0860124	0.0266762
rs2450128	chr11:78229029:G:A	G	0.113729	0.0318505	G	0.0177246	0.0206718
rs494144	chr11:89465628:T:C	T	0.219862	0.0315234	C	0.046558	0.0201841
rs2289125	chr11:89491285:A:C	C	0.309115	0.0342242	A	0.161445	0.0221214
rs10830963	chr11:92975544:C:G	G	0.136411	0.03376	C	0.0786615	0.0216336
rs11021221	chr11:95575690:T:A	A	0.0806442	0.0433289	T	0.182811	0.0276655
rs61909958	chr11:96418513:C:G	C	0.0754114	0.0440251	C	0.0184459	0.0280159
rs67885470	chr11:100127699:C:T	C	0.026048	0.0424426	C	0.0381766	0.0271434
rs604723	chr11:100739815:T:C	C	0.390561	0.0349522	C	0.202528	0.0224443
rs7123718	chr11:100774480:G:C	C	0.0879448	0.0459558	C	0.0298433	0.0295273
rs10895025	chr11:100877772:T:C	T	0.0924391	0.029635	T	0.0509136	0.0190436
rs61892344	chr11:101230037:C:T	C	0.0802116	0.0423899	C	0.084501	0.0270747
rs12807220	chr11:102206469:G:A	G	0.0333275	0.0302257	A	0.0651826	0.0194352
rs974819	chr11:103789839:T:C	C	0.0162786	0.0300042	C	0.0631971	0.0193322
rs61892077	chr11:104832133:G:A	G	0.0517794	0.0314917	G	0.00314646	0.0203352
rs4754196	chr11:107226051:A:G	G	0.161521	0.0290969	G	0.0127438	0.0186864
rs11212666	chr11:108479724:A:T	T	0.0549338	0.030384	A	0.0264289	0.0195383
rs77759442	chr11:110786893:C:T	T	0.0870691	0.0427064	T	0.0102226	0.0275418
rs12362593	chr11:111715367:C:G	G	0.101227	0.0331481	G	0.049093	0.0212833
rs3867466	chr11:111797532:A:C	C	0.106027	0.0313018	C	0.0509617	0.020136
rs2186709	chr11:112972894:A:G	G	0.110459	0.0289597	G	0.0335943	0.0186314
rs17542254	chr11:113784974:A:G	G	0.0678998	0.0314812	G	0.0462282	0.0202253
rs17119370	chr11:116226419:T:A	A	0.0270396	0.0299831	A	0.0113905	0.0193116
rs1076485	chr11:116901725:C:T	T	0.189795	0.0340132	T	0.0779058	0.0221077
rs573455	chr11:117397168:A:G	A	0.168167	0.0269025	G	0.079692	0.0173261
rs78799967	chr11:118395808:C:T	C	0.452701	0.152553	T	0.159453	0.0970044
rs896693	chr11:120196374:G:A	G	0.158777	0.0302574	G	0.0880734	0.019449
rs476636	chr11:120455568:G:A	A	0.105152	0.0362181	G	0.00539982	0.0234336
rs2305013	chr11:120469351:A:T	T	0.26375	0.0727845	T	0.101882	0.0465443
rs4298914	chr11:120573274:C:T	C	0.0756541	0.0274722	C	0.0368644	0.0176765
rs12574332	chr11:122650415:C:T	T	0.0519165	0.0395942	T	0.0369881	0.0255495
rs1106243	chr11:122740722:G:A	G	0.0862885	0.0285905	G	0.0182124	0.018391
rs949065	chr11:123190920:G:A	A	0.0544802	0.036503	G	0.0427451	0.0233717
rs11604175	chr11:124749511:C:T	T	0.0458925	0.0318927	T	0.0425322	0.0205207
rs4937126	chr11:126412002:G:A	G	0.123857	0.0286116	G	0.0154163	0.0184528
rs3765618	chr11:128899981:C:G	C	0.176079	0.0509459	C	0.151071	0.0328317
rs11222084	chr11:130403335:A:T	T	0.348994	0.0306478	A	0.233786	0.0196619
rs2324156	chr11:130594350:G:A	A	0.0494795	0.0316289	G	0.0956304	0.0202802
rs73022874	chr11:130861542:C:T	T	0.0802749	0.0392144	C	0.0426352	0.0250618
rs78103586	chr11:134024033:C:A	C	0.00182515	0.0638275	A	0.00415635	0.0406223
rs57400315	chr12:95512:G:T	T	0.0683007	0.0285905	T	0.0270266	0.0183841
rs78998485	chr12:325589:C:G	G	0.140631	0.0332853	G	0.0294929	0.021352
rs11571376	chr12:950390:C:G	G	0.0482346	0.0316711	G	0.0119401	0.0203833
rs4765663	chr12:2069594:G:C	C	0.124807	0.042738	G	0.100165	0.0274182
rs55935819	chr12:2412413:G:A	A	0.0390139	0.0292763	A	0.0485091	0.0188375
rs76895963	chr12:4275678:T:G	T	0.19834	0.152553	G	0.646055	0.0967296
rs78470967	chr12:4412345:T:A	T	0.164791	0.0948129	A	0.148186	0.0601194
rs75507123	chr12:5308690:G:T	G	0.0545962	0.0473589	G	0.0829896	0.0302692
rs7132012	chr12:8679607:A:G	A	0.0626037	0.0289281	A	0.0715854	0.0185833
rs4883201	chr12:8929985:A:G	G	0.141264	0.0501758	G	0.0290189	0.0322409
rs1062298	chr12:11892330:G:T	T	0.0719932	0.0300464	G	0.00236328	0.0192978
rs736107	chr12:12474476:G:A	G	0.181987	0.0314812	G	0.0125446	0.0201841
rs1030056	chr12:13475010:C:T	C	0.0616331	0.0310276	C	0.0181162	0.0199093
rs28621435	chr12:13708056:G:A	G	0.116261	0.0531087	G	0.0165498	0.0338416
rs7313556	chr12:15144425:A:G	G	0.0254466	0.0290969	A	0.0811347	0.0187414
rs4558232	chr12:19742181:A:G	A	0.0212266	0.0320931	A	0.0083814	0.020768
rs60316777	chr12:19777848:C:T	T	0.19085	0.0401322	C	0.0130255	0.0258518
rs61918490	chr12:19779444:C:A	A	0.150654	0.0568434	C	0.196688	0.0361293
rs7959584	chr12:19779450:G:A	A	0.0873645	0.0515051	G	0.15643	0.0339447
rs1465091	chr12:19854663:C:A	C	0.215009	0.0346462	C	0.00816156	0.0223756
rs79177297	chr12:19890139:G:T	T	0.305528	0.0620235	T	0.00757761	0.0396536
rs4306343	chr12:20037696:A:T	T	0.0984421	0.0296666	T	0.181849	0.0191536
rs10770612	chr12:20077705:A:G	A	0.242861	0.03702	G	0.0753639	0.0237908
rs73073676	chr12:20198342:A:T	A	0.255626	0.0343086	A	0.194558	0.0219497
rs10841486	chr12:20319268:T:C	C	0.0138627	0.0354375	T	0.138156	0.0227397
rs7488780	chr12:20426458:G:C	G	0.156879	0.0392144	C	0.00282357	0.0250755
rs4762755	chr12:20442601:C:T	C	0.140421	0.0302046	C	0.0239145	0.0194078
rs73080726	chr12:20601220:C:T	C	0.115523	0.0436453	T	0.0277548	0.0282151
rs704191	chr12:21862088:T:C	T	0.0769306	0.028812	C	0.0585393	0.0185284
rs7976167	chr12:24057665:T:C	T	0.0609895	0.0324307	T	0.0205001	0.0208298
rs34219605	chr12:24607522:A:G	G	0.0988008	0.0412716	A	0.102775	0.0265045
rs6487543	chr12:26285256:G:A	A	0.105711	0.0315973	A	0.0491548	0.0203764
rs10842709	chr12:26322310:T:G	T	0.0903502	0.0309537	T	0.0074196	0.0198887
rs11615755	chr12:27063628:T:G	G	0.0254149	0.0300992	G	0.0408971	0.0192635
rs10842991	chr12:27809170:C:T	C	0.133458	0.0387924	T	0.139667	0.0248625
rs10771962	chr12:32504539:G:T	T	0.078608	0.0316816	T	0.0412406	0.0203008
rs5006548	chr12:32539299:G:T	T	0.0630152	0.0285694	T	0.0340821	0.018391
rs4587807	chr12:33357180:G:A	G	0.00028485	0.027219	G	0.0613285	0.0175254
rs7965392	chr12:42146478:G:A	A	0.004642	0.0288965	A	0.0837453	0.0185833
rs12828693	chr12:45992065:C:T	T	0.0917217	0.0407019	C	0.0374758	0.0259617
rs145878042	chr12:47749532:A:G	A	0.272401	0.159094	G	0.180269	0.100645
rs11168245	chr12:47810716:C:G	C	0.177767	0.0382965	C	0.139461	0.0243679
rs61917655	chr12:47817004:C:T	T	0.248769	0.0547229	T	0.119744	0.0349133
rs117913411	chr12:47860570:T:A	A	0.438985	0.0835243	A	0.317944	0.0537371
rs2261608	chr12:48327851:A:T	T	0.0657792	0.028063	A	0.0699366	0.0180681
rs61751603	chr12:48693542:T:C	C	0.334962	0.126178	T	0.00369606	0.0802416
rs1126930	chr12:49005349:G:C	C	0.688388	0.0908988	C	0.124965	0.0575706
rs6580721	chr12:49761617:A:G	A	0.140843	0.0350577	A	0.0128263	0.0226298
rs7302981	chr12:50144032:A:G	A	0.204143	0.0307638	A	0.129362	0.0196826
rs61926181	chr12:50373254:G:A	G	0.232839	0.0893796	G	0.159659	0.0567325
rs76637716	chr12:50961460:G:A	G	0.221866	0.0720776	G	0.118645	0.0457885
rs1732235	chr12:52024291:T:C	T	0.0962265	0.0274617	T	0.0395162	0.017649
rs11170386	chr12:53054536:C:T	C	0.178822	0.0300253	C	0.0919206	0.0193459
rs7134440	chr12:53056313:C:T	T	0.299831	0.0470741	T	0.101951	0.0303723
rs10876531	chr12:54049934:A:C	A	0.293606	0.0317977	A	0.121805	0.0205069
rs2640562	chr12:56072689:C:T	C	0.105816	0.0314917	C	0.0784554	0.0201772
rs7137749	chr12:56704256:T:C	T	0.0571494	0.027757	T	0.102913	0.0178757
rs10437954	chr12:57610139:G:A	G	0.202771	0.0372204	G	0.032344	0.0241481
rs113892147	chr12:57610287:G:A	G	0.22999	0.083134	G	0.1723	0.0527135
rs17713040	chr12:62073933:T:C	T	0.0534885	0.119109	T	0.0558462	0.0757761
rs9669278	chr12:65980807:T:C	C	0.0778062	0.0278309	T	0.0380735	0.0178963
rs4143175	chr12:67388617:T:C	T	0.0544275	0.0355852	T	0.02917	0.0228496
rs3879293	chr12:68801054:G:T	G	0.0623611	0.0308482	T	0.0994776	0.0197444
rs75488436	chr12:69963376:C:T	T	0.0864678	0.0389611	T	0.103668	0.0249862
rs11178059	chr12:70049704:C:T	C	0.0895273	0.030384	C	0.0873177	0.0195658
rs7963801	chr12:79291446:T:C	C	0.119215	0.0327261	T	0.00076257	0.0209398
rs8176822	chr12:79654698:C:T	C	0.18051	0.0337283	T	0.066694	0.0216542
rs11105285	chr12:89430263:C:T	T	0.115417	0.0319982	T	0.0326806	0.0206993
rs12306780	chr12:89528083:A:T	A	0.0125756	0.0305633	T	0.0110744	0.019607
rs11105354	chr12:89632746:A:G	A	0.692396	0.0386447	A	0.239763	0.0248351
rs11105389	chr12:89725113:G:A	A	0.0596919	0.0543747	A	0.0448474	0.0350164
rs61926971	chr12:89913599:G:A	A	0.173653	0.0320931	A	0.0969357	0.0205894
rs61935525	chr12:93251705:C:G	G	0.0320298	0.0659797	G	0.0368919	0.041962
rs10859568	chr12:93737191:T:A	A	0.0741982	0.0307427	T	0.047458	0.0197238
rs114697502	chr12:94283783:C:T	C	0.244866	0.0615909	T	0.26161	0.0392414
rs2271979	chr12:94378966:C:T	C	0.0614643	0.0534252	T	0.19449	0.0346729
rs7977311	chr12:95093450:C:T	C	0.144324	0.0447953	T	0.080379	0.0288677
rs11108209	chr12:95716077:T:C	T	0.0495956	0.0576241	C	0.102363	0.0365896
rs7976500	chr12:95728780:G:A	A	0.0742826	0.030922	A	0.0539364	0.0199711
rs7134060	chr12:96323317:G:A	G	0.0404276	0.0290231	G	0.0499861	0.0186383
rs7307248	chr12:96436500:C:T	T	0.1151	0.0357645	T	0.0793485	0.0228977
rs5742643	chr12:102444085:T:C	C	0.0532353	0.0332853	C	0.00478152	0.0214069
rs11112548	chr12:105478136:A:T	A	0.283056	0.0890209	A	0.098928	0.0564714
rs35160901	chr12:109604934:A:G	A	0.0779328	0.0363131	G	0.00033663	0.0233786
rs7312132	chr12:109914704:G:C	G	0.168062	0.0413138	G	0.0609781	0.0268754
rs61942582	chr12:110365989:G:A	G	0.0229885	0.0780172	G	0.129087	0.0495602
rs12184466	chr12:110843832:C:T	T	0.0272296	0.0494901	T	0.0998211	0.0314783
rs7137828	chr12:111494996:C:T	C	0.108981	0.0312386	C	0.220458	0.0199161
rs73207615	chr12:112152836:A:G	G	0.206991	0.0856554	G	0.135545	0.0542799
rs17676199	chr12:114439910:A:G	A	0.321142	0.125018	G	0.169689	0.0798294
rs1061657	chr12:114670331:T:C	T	0.156667	0.0326311	C	0.0155468	0.020981
rs7959016	chr12:114932542:A:G	A	0.16247	0.0291074	A	0.0940503	0.0187345
rs35026673	chr12:115087311:G:A	A	0.13504	0.0801272	A	0.0781806	0.0509754
rs35449	chr12:115103832:T:G	G	0.0672563	0.028158	G	0.0207268	0.0181162
rs35444	chr12:115114632:A:G	A	0.287488	0.027314	A	0.158216	0.0175941
rs1732598	chr12:115273736:G:A	G	0.0551871	0.0288648	A	0.031602	0.0185696
rs11067612	chr12:115477978:A:T	A	0.0737761	0.0342453	A	0.0462626	0.0219016
rs11067763	chr12:115760536:A:G	A	0.262906	0.0398157	A	0.175048	0.0258793
rs56295994	chr12:115976068:T:A	A	0.100067	0.035564	T	0.025735	0.0227741
rs278123	chr12:119686773:G:A	A	0.10108	0.0293923	A	0.0330241	0.0188788
rs3898618	chr12:120376118:T:C	C	0.192221	0.0559888	C	0.138774	0.0364385
rs11065381	chr12:120982068:G:T	G	0.0826381	0.0405225	G	0.0696618	0.026003
rs2708101	chr12:121049829:C:T	T	0.0691447	0.0302891	T	0.063946	0.0194764
rs10444491	chr12:121438755:T:C	T	0.175235	0.029424	T	0.101607	0.0189406
rs57917116	chr12:121491033:A:G	G	0.207518	0.0363236	G	0.0856002	0.0235984
rs11835818	chr12:122056903:T:C	C	0.0165319	0.0282951	T	0.0274869	0.0182124
rs75596315	chr12:122082206:C:T	C	0.0086932	0.0448586	T	0.0191467	0.0288952
rs1060105	chr12:123321672:C:T	C	0.0275671	0.0369672	C	0.130667	0.0236672
rs1271309	chr12:124336159:A:G	G	0.116789	0.0379483	G	0.1464	0.0244091
rs10846681	chr12:124519159:G:A	A	0.0876072	0.0456393	A	0.13053	0.0293761
rs117206641	chr12:132510302:C:T	T	0.262695	0.0499332	T	0.0993402	0.0317944
rs2480171	chr13:20985719:T:C	T	0.114784	0.0376424	T	0.0176696	0.0242923
rs9506725	chr13:21740007:T:C	T	0.134301	0.029424	T	0.0616033	0.018865
rs55641580	chr13:24683779:C:T	T	0.0346462	0.041451	T	0.0303448	0.0266831
rs1331012	chr13:26541287:G:T	T	0.0813933	0.0336861	T	0.0389392	0.0215993
rs10507380	chr13:27305389:A:G	A	0.195386	0.0501231	A	0.0970044	0.0318768
rs1933437	chr13:28050157:G:A	A	0.00661485	0.0275566	A	0.0404025	0.0177383
rs7338758	chr13:29563691:T:C	T	0.170488	0.0318505	T	0.116927	0.0205413
rs11618507	chr13:29598614:G:T	T	0.0302152	0.0412611	G	0.0487976	0.0263602
rs17076094	chr13:31437328:T:C	T	0.134935	0.028601	T	0.0568149	0.0184528
rs9532243	chr13:31617271:A:C	A	0.359755	0.0279047	A	0.185696	0.0179307
rs1998727	chr13:33139282:A:G	A	0.0902236	0.031766	A	0.0339378	0.0204451
rs9565436	chr13:35639494:A:C	A	0.0271135	0.0365347	A	0.0278922	0.0236878
rs9549297	chr13:40823346:A:G	A	0.00868265	0.0394043	G	0.0485434	0.0252679
rs4274337	chr13:41393057:A:G	G	0.152236	0.0329793	G	0.035195	0.021352
rs9532959	chr13:41969380:G:A	A	0.0604093	0.0514312	G	0.0293486	0.0331821
rs9532979	chr13:42046881:A:G	A	0.0622872	0.0293923	A	0.0345355	0.0189406
rs73187288	chr13:42164536:A:C	C	0.0266176	0.0555879	A	0.0138774	0.0353668
rs7491248	chr13:46606536:G:A	A	0.171332	0.0358911	A	0.0188513	0.0230832
rs912434	chr13:46615793:G:T	T	0.184414	0.0386657	G	0.031602	0.024629
rs12583637	chr13:49990354:C:G	G	0.056453	0.0405647	G	0.119332	0.0260442
rs3118905	chr13:50531198:G:A	A	0.0613799	0.0334962	A	0.068116	0.0214001
rs9526707	chr13:50915050:G:A	G	0.114995	0.0334013	G	0.0428619	0.0213588
rs9596839	chr13:53690260:G:A	G	0.154136	0.0296244	G	0.0752952	0.0190849
rs1807797	chr13:54498922:G:A	G	0.0957835	0.0292763	G	0.0394063	0.0188307
rs75961402	chr13:55824152:G:A	A	0.0611162	0.0439196	A	0.048619	0.0279815
rs9563529	chr13:57742503:G:T	T	0.0454177	0.0350893	T	0.0697305	0.0226298
rs73212161	chr13:60687351:T:C	C	0.154663	0.0960788	C	0.0812034	0.0616857
rs3861113	chr13:71790250:C:A	A	0.166268	0.0430862	A	0.176422	0.0280159
rs17245822	chr13:72557556:A:C	C	0.115945	0.0309748	C	0.077631	0.0199299
rs9318105	chr13:72677367:G:A	G	0.149283	0.0355113	G	0.0954243	0.0227122
rs9285282	chr13:72823850:G:C	G	0.0050218	0.032916	C	0.0670031	0.0211459
rs78474310	chr13:73252764:A:G	G	0.466626	0.0828808	G	0.218878	0.0526036
rs6562778	chr13:73649691:A:G	A	0.0243599	0.0281052	A	0.0147911	0.0180818
rs4304924	chr13:78664790:G:A	G	0.134196	0.0277782	A	0.0200192	0.0178689
rs7988232	chr13:79234520:G:A	A	0.0744091	0.0287277	A	0.0359026	0.0184872
rs1215469	chr13:80133273:A:C	C	0.100436	0.0373786	C	0.0641246	0.0239557
rs4517643	chr13:93765620:A:C	C	0.0218702	0.0298459	A	0.0686313	0.0191398
rs7996639	chr13:96366836:G:A	G	0.0385919	0.0276199	A	0.0147499	0.0177727
rs55684003	chr13:97336435:A:G	A	0.0572337	0.0328527	A	0.0853941	0.0210359
rs9554446	chr13:98206765:T:A	A	0.125545	0.0357434	T	0.0463794	0.023303
rs714828	chr13:109715467:G:A	A	0.0535518	0.0302574	A	0.00456855	0.019449
rs7987651	chr13:109796154:C:T	C	0.0808024	0.0367351	C	0.13108	0.0236191
rs4771653	chr13:109830392:C:T	C	0.0497538	0.0294556	C	0.0391934	0.0189818
rs2000660	chr13:110136094:G:A	A	0.131453	0.0521381	G	0.0860811	0.0335393
rs7992790	chr13:110258367:A:G	G	0.0624876	0.0383493	G	0.0390766	0.0245396
rs7334306	chr13:110310173:C:T	C	0.0506716	0.0360282	T	0.0538333	0.0231862
rs9515201	chr13:110388451:A:C	A	0.0185047	0.0301835	A	0.025316	0.0194215
rs4351919	chr13:110452039:C:T	C	0.0263222	0.0276937	C	0.0130118	0.0178414
rs3742182	chr13:110722785:C:T	C	0.0891686	0.0379695	T	0.025364	0.0243129
rs9549328	chr13:112981842:C:T	T	0.243916	0.0341714	T	0.0750891	0.0219703
rs36144346	chr13:113742151:A:G	A	0.0325046	0.0288754	G	0.0378056	0.0185765
rs9604497	chr13:113827814:T:C	T	0.0315551	0.0451962	C	0.0113355	0.0293074
rs7331680	chr13:114235175:G:T	T	0.338233	0.0344247	T	0.114866	0.0222244
rs7350752	chr14:21372995:G:A	A	0.0444049	0.0557251	G	0.0730281	0.035353
rs3811236	chr14:22417329:C:T	T	0.0548283	0.028601	C	0.00358614	0.018391
rs17880989	chr14:22844424:G:A	A	0.491524	0.112569	A	0.291013	0.0712419
rs11629120	chr14:22989248:T:C	C	0.0567379	0.0291074	C	0.0736464	0.0187276
rs1569951	chr14:23138062:C:T	T	0.0876283	0.0326101	T	0.0177727	0.0209398
rs12050260	chr14:23291885:T:C	T	0.0610318	0.0288754	C	0.0227878	0.0186177
rs2231806	chr14:23359684:G:A	G	0.0648298	0.04431	A	0.104149	0.0284418
rs28730765	chr14:23386302:C:T	T	0.767091	0.163525	T	0.081066	0.103668
rs365990	chr14:23392602:A:G	A	0.130398	0.0278836	G	0.148598	0.0179376
rs10873105	chr14:23446733:C:T	T	0.00228935	0.0313968	C	0.00820278	0.0202596
rs74385226	chr14:24321553:C:T	C	0.152342	0.078703	C	0.0777684	0.0501373
rs1950500	chr14:24361644:T:C	C	0.0111936	0.0284639	T	0.069387	0.0183773
rs17115145	chr14:29653203:C:T	T	0.0990012	0.0281791	T	0.0377713	0.0181505
rs2273171	chr14:30912145:T:C	C	0.0946124	0.0270608	C	0.054218	0.0174292
rs4424827	chr14:34641651:C:T	C	0.108981	0.0313546	C	0.00589446	0.020081
rs8904	chr14:35402011:G:A	A	0.210578	0.0274406	A	0.0361774	0.0176834
rs8018407	chr14:35416080:T:C	C	0.118793	0.0289808	C	0.0128881	0.0186314
rs7155504	chr14:35689622:T:C	T	0.0681424	0.0563159	T	0.176009	0.0358889
rs7145822	chr14:35712622:C:T	C	0.103991	0.0364713	T	0.00564714	0.0235778
rs34983854	chr14:39389238:A:G	G	0.0904452	0.0324518	G	0.0249999	0.0207268
rs72683923	chr14:50269229:T:C	T	0.669292	0.142953	T	0.0669207	0.090684
rs3783412	chr14:50389923:A:G	A	0.130715	0.0287804	A	0.0625514	0.0185147
rs3015455	chr14:50595444:G:A	G	0.121536	0.0352581	G	0.0195589	0.0225542
rs35413927	chr14:52953640:A:G	G	0.206253	0.0351631	G	0.0598446	0.0225473
rs210314	chr14:53655683:C:T	C	0.129238	0.0287171	T	0.0288884	0.0184803
rs7144602	chr14:54818870:T:G	G	0.0853601	0.0298987	G	0.00716541	0.0192635
rs2774052	chr14:59433302:A:G	G	0.0451329	0.028696	G	0.0932946	0.0184459
rs11628933	chr14:60234185:G:C	G	0.0601139	0.0311014	G	0.100852	0.0200261
rs8016306	chr14:63461828:A:G	A	0.0765719	0.0321564	A	0.0401483	0.0207611
rs9323466	chr14:65812274:T:A	T	0.0578456	0.029424	T	0.0598377	0.0188925
rs57786342	chr14:68793311:G:A	A	0.0486671	0.0325362	A	0.0345424	0.0209398
rs227426	chr14:69989947:G:T	T	0.093146	0.0280103	T	0.0373728	0.0180338
rs36563	chr14:70885931:T:G	G	0.147489	0.0353847	G	0.00553035	0.0228221
rs2041330	chr14:71407921:A:G	G	0.0928822	0.0318399	G	0.0557432	0.0203764
rs1009017	chr14:71999568:T:C	C	0.155085	0.032494	C	0.0962487	0.0208917
rs4903064	chr14:72812712:T:C	C	0.058658	0.0319349	T	0.143995	0.0205894
rs76891117	chr14:72933129:A:G	G	0.193276	0.0465783	A	0.0143514	0.0300013
rs10146723	chr14:73427664:T:A	T	0.0842734	0.0305317	T	0.043336	0.0196482
rs45508195	chr14:73662242:A:G	A	0.0642284	0.0303418	G	0.010518	0.0194558
rs2165197	chr14:74613001:T:C	C	0.166268	0.0277359	T	0.0201634	0.0178483
rs11546525	chr14:75070678:C:T	T	0.0854972	0.0303418	C	0.0325157	0.0194558
rs11622562	chr14:77050805:C:T	C	0.0630046	0.0318715	C	0.0468328	0.020452
rs12883344	chr14:84445204:C:A	A	0.0150971	0.0273878	A	0.0633895	0.0176422
rs11627326	chr14:85318907:G:C	C	0.0885989	0.0368933	G	0.104424	0.0235229
rs7160184	chr14:88359071:C:T	C	0.0199606	0.0413244	T	0.0195177	0.0268273
rs4904503	chr14:89098786:C:T	T	0.0556618	0.0328527	C	0.0937068	0.0211459
rs34105469	chr14:89275564:C:T	T	0.080296	0.0314284	T	0.0537165	0.0201634
rs8023114	chr14:91925611:G:A	G	0.0555247	0.033127	A	0.170101	0.0212352
rs2474031	chr14:91950419:G:C	C	0.0454494	0.043561	G	0.053428	0.0282357
rs10498635	chr14:92636964:C:T	C	0.0742087	0.0389084	C	0.0183566	0.0248488
rs8013933	chr14:93999443:T:C	T	0.0635215	0.0332536	C	0.0214481	0.0213726
rs10147464	chr14:98122398:A:T	T	0.198551	0.0301097	T	0.0757074	0.019339
rs1257310	chr14:99344090:C:A	A	0.0354585	0.035448	A	0.00775623	0.0228977
rs17562391	chr14:99666913:C:T	T	0.166901	0.0285799	C	0.0565882	0.0183704
rs7151887	chr14:99718446:A:G	G	0.0251828	0.0319349	A	0.0316913	0.0205894
rs11160546	chr14:99767016:C:T	T	0.134091	0.0306055	C	0.0223687	0.0196619
rs7158754	chr14:100117012:A:G	A	0.0599662	0.034277	G	0.0104561	0.021984
rs28470843	chr14:100276321:T:C	T	0.065315	0.0305106	C	0.0438237	0.0195864
rs1535464	chr14:100327094:G:A	G	0.112569	0.0361021	G	0.0480282	0.0230901
rs11626434	chr14:101532106:G:C	G	0.0262906	0.0282423	C	0.0408078	0.0181986
rs9671694	chr14:102863807:C:G	G	0.0744197	0.0343508	G	0.0222657	0.0219771
rs17679259	chr14:103428965:A:G	A	0.329265	0.0460508	A	0.183086	0.0293899
rs8017780	chr14:103520968:C:A	A	0.106977	0.040628	C	0.016646	0.0258999
rs34161718	chr14:104153856:C:T	C	0.0665811	0.043466	C	0.115553	0.0276724
rs10873612	chr15:25860455:C:T	C	0.0388978	0.0300886	C	0.0245602	0.0193047
rs2664139	chr15:39580382:T:C	C	0.0751266	0.0302891	C	0.0280777	0.0195039
rs11070245	chr15:40025591:T:G	G	0.0982521	0.0277676	G	0.05327	0.0178689
rs11636147	chr15:40428929:C:G	C	0.171437	0.0437403	G	0.0139942	0.0278991
rs2925345	chr15:41019601:T:C	T	0.159727	0.0296666	T	0.0985158	0.0190368
rs4924570	chr15:41682462:T:C	T	0.0820157	0.0323252	C	0.11837	0.0207405
rs8035074	chr15:41947581:C:T	C	0.0375791	0.0296877	T	0.0242992	0.0190711
rs35654783	chr15:43726458:T:C	T	0.0303418	0.0308377	T	0.0747456	0.0198612
rs4775769	chr15:48647691:T:G	G	0.448902	0.0543008	T	0.304822	0.0346454
rs2413926	chr15:49044280:T:A	T	0.0202982	0.031228	A	0.0945999	0.0199986
rs8027524	chr15:49985422:C:T	T	0.0434343	0.0291918	C	0.0187001	0.0188169
rs3098186	chr15:50518424:C:T	C	0.0739766	0.0273983	T	0.0355523	0.0176559
rs3191402	chr15:59136961:G:A	G	0.123013	0.0334857	A	0.0461252	0.0213932
rs4775376	chr15:61225019:T:C	T	0.0480869	0.0299198	C	0.0191329	0.019236
rs956006	chr15:62516340:C:T	C	0.129026	0.0350893	T	0.114798	0.0225061
rs4775622	chr15:63115980:A:C	A	0.119848	0.0318505	C	0.0417902	0.0203833
rs12440394	chr15:64801300:G:T	G	0.148333	0.0428224	T	0.00429375	0.0278785
rs832890	chr15:64874110:C:T	T	0.0761921	0.0277993	C	0.0304959	0.0178757
rs79609275	chr15:66562007:C:T	T	0.0010339	0.109087	T	0.0475198	0.069387
rs7178615	chr15:66576734:A:G	G	0.0735757	0.0287698	G	0.0772188	0.0185147
rs1440371	chr15:66648746:G:A	A	0.0840308	0.0307427	A	0.0550424	0.0197787
rs11636457	chr15:66729658:G:A	A	0.00676255	0.0308166	A	0.094806	0.0198131
rs7175405	chr15:67026865:G:A	A	0.0555879	0.0288648	G	0.0373385	0.0185765
rs2289261	chr15:67165147:G:C	G	0.00279575	0.0293395	C	0.108065	0.0189131
rs62004794	chr15:68162185:A:G	G	0.0442045	0.0276199	G	0.0704175	0.0177727
rs76305215	chr15:68316112:T:C	C	0.0883352	0.0439408	C	0.00072135	0.028538
rs149453951	chr15:69291095:C:T	C	0.766247	0.183465	C	0.604148	0.116515
rs71393476	chr15:70050002:T:C	T	0.00034815	0.116261	T	0.107996	0.0737838
rs75464765	chr15:70991658:G:A	G	0.228091	0.0800323	A	0.0420032	0.0516074
rs11853359	chr15:71329185:G:A	A	0.0638697	0.0287382	G	0.161651	0.0185078
rs9972379	chr15:71532573:T:C	T	0.0267864	0.0475488	T	0.0277205	0.0305578
rs2034879	chr15:72137648:G:A	G	0.0356801	0.0311541	A	0.0447168	0.0201222
rs1078967	chr15:73930646:C:T	T	0.113729	0.0346884	C	0.00874551	0.0224168
rs893817	chr15:73936724:G:A	A	0.0826276	0.0282845	G	0.0142965	0.0182192
rs74781061	chr15:74595855:A:G	A	0.0102652	0.0322303	A	0.0722037	0.0209535
rs11636952	chr15:74821981:T:C	T	0.137361	0.0304895	T	0.113905	0.0196138
rs11634028	chr15:75983809:T:A	A	0.112674	0.0428014	A	0.100852	0.0272396
rs11639335	chr15:78849965:A:G	A	0.0985054	0.0316816	G	0.0654574	0.0202528
rs62011052	chr15:78864641:T:C	C	0.141898	0.0404065	T	0.183498	0.0259823
rs2627316	chr15:80750475:A:G	G	0.284639	0.031017	G	0.0995463	0.0198199
rs55765729	chr15:80964266:A:C	C	0.231572	0.0397419	C	0.018652	0.0256114
rs1879454	chr15:81085376:C:A	C	0.125861	0.0393199	C	0.0524799	0.0253366
rs150843673	chr15:81332588:G:T	G	0.0977036	0.105816	T	0.177521	0.067484
rs983353	chr15:81894194:A:G	G	0.0830601	0.031344	G	0.0572477	0.0201428
rs4480763	chr15:83280718:C:T	C	0.0753164	0.0357118	C	0.157186	0.0229252
rs7180952	chr15:84619320:C:T	C	0.00119215	0.028369	C	0.054589	0.018233
rs3743157	chr15:85137301:C:A	A	0.13715	0.0321986	A	0.0426696	0.0208711
rs8024518	chr15:85418320:G:A	G	0.141686	0.0343719	A	0.0179925	0.0223138
rs12909648	chr15:85681339:G:A	A	0.145273	0.0282529	G	0.00276174	0.0181231
rs734780	chr15:89021727:T:C	T	0.0923336	0.0386235	C	0.0983097	0.0252335
rs78550103	chr15:89484065:G:A	G	0.167429	0.0428436	G	0.0928137	0.0274731
rs75097655	chr15:90070832:G:A	A	0.271029	0.0754009	G	0.00586011	0.0480076
rs28611491	chr15:90098577:C:T	T	0.152659	0.0418941	C	0.034034	0.0271983
rs11631716	chr15:90205045:G:T	T	0.136728	0.0459874	T	0.0580584	0.0293143
rs145778816	chr15:90542409:C:T	T	0.232944	0.115734	C	0.0480763	0.0733029
rs8027450	chr15:90875164:C:T	T	0.311225	0.0344669	T	0.120568	0.0220596
rs138682554	chr15:90884462:G:A	A	0.567801	0.120164	A	0.0640971	0.0761196
rs873122	chr15:92158790:G:C	G	0.00123435	0.0355007	C	0.0327218	0.0227878
rs11074093	chr15:92679667:C:T	C	0.115734	0.0293606	C	0.0306745	0.0188856
rs11632112	chr15:92925046:C:G	C	0.0002532	0.0313862	C	0.0642551	0.0202047
rs12906962	chr15:94768842:T:C	C	0.108032	0.0302046	C	0.0969357	0.019449
rs12595031	chr15:95480826:C:T	T	0.0864256	0.0287382	C	0.00626544	0.0185009
rs12593086	chr15:95611273:G:C	G	0.038402	0.0564003	G	0.153064	0.0365072
rs4984496	chr15:96092669:T:G	T	0.0735863	0.0342558	T	0.162956	0.0219084
rs2246754	chr15:96224083:C:T	T	0.0400795	0.0311647	T	0.0232412	0.0201703
rs902621	chr15:97801833:T:C	C	0.0425903	0.0339921	C	0.0210634	0.0217504
rs4965529	chr15:99605019:C:A	C	0.0665494	0.0334435	C	0.0354904	0.0216474
rs116643984	chr15:101251007:C:A	C	0.0397313	0.0413454	A	0.0539226	0.0265113
rs9932866	chr16:656067:G:A	A	0.0810662	0.0298038	A	0.0552485	0.0191192
rs2076423	chr16:1096254:G:C	G	0.0487199	0.0440568	C	0.0118164	0.0281945
rs117177120	chr16:1188875:T:G	G	0.11278	0.0777535	T	0.104012	0.0493129
rs11641374	chr16:1297716:C:A	C	0.107926	0.0290969	A	0.032605	0.0187139
rs28590346	chr16:2030652:A:T	T	0.157617	0.0296139	T	0.0861498	0.0190436
rs34165865	chr16:2037784:T:C	T	0.111197	0.0357539	T	0.0515113	0.0229321
rs187643207	chr16:2172597:C:T	T	0.419152	0.114573	T	0.376132	0.0727533
rs45452892	chr16:2284162:C:A	C	0.101839	0.0337283	C	0.0119332	0.0216405
rs2379829	chr16:3488873:G:C	G	0.117105	0.0304367	G	0.0756387	0.0196413
rs72762705	chr16:3970731:C:T	C	0.225664	0.0368406	C	0.118027	0.0237084
rs758445	chr16:4091126:C:T	C	0.0316711	0.0404593	C	0.0487289	0.0262091
rs757462	chr16:4246784:T:C	C	0.0626248	0.0299831	T	0.0662749	0.0193253
rs75345455	chr16:4369853:C:T	C	0.167007	0.0783759	C	0.0522326	0.049835
rs6500609	chr16:4465333:C:G	C	0.123329	0.0556829	G	0.00339378	0.0355523
rs841216	chr16:4696828:A:G	G	0.0380539	0.0277887	G	0.00452733	0.017917
rs75348446	chr16:4718741:C:G	G	0.154346	0.085782	G	0.0636162	0.0549463
rs59537917	chr16:4738892:A:T	T	0.0789562	0.0617386	T	0.0373041	0.0403681
rs11076856	chr16:4899814:T:C	C	0.0333697	0.0285272	C	0.0719976	0.0183429
rs35450617	chr16:6839674:T:G	G	0.086932	0.0294345	G	0.0217779	0.0189818
rs7194617	chr16:7418351:T:A	T	0.0258053	0.0285483	T	0.00676008	0.0183498
rs11642631	chr16:11104978:T:C	C	0.105606	0.0300042	T	0.0364041	0.0192635
rs1126889	chr16:11968053:C:G	G	0.0535096	0.0287066	G	0.0549188	0.0184803
rs30235	chr16:14305936:C:T	C	0.0653678	0.0287171	T	0.0156361	0.0184803
rs57327054	chr16:14393179:C:T	T	0.0249086	0.0290019	C	0.0498419	0.0187001
rs72772056	chr16:15784221:G:A	A	0.066043	0.0406175	A	0.0402788	0.0261953
rs3915425	chr16:15818687:T:C	T	0.105131	0.030479	C	0.0813408	0.0196001
rs59333122	chr16:19138674:C:A	A	0.086837	0.0286855	A	0.0529677	0.0184872
rs7193889	chr16:19357984:G:T	T	0.0617914	0.029867	T	0.0455618	0.0191329
rs77924615	chr16:20381010:G:A	G	0.00823955	0.0395098	G	0.0746769	0.0253228
rs9937801	chr16:21076809:T:C	T	0.0775847	0.0273561	T	0.0512021	0.0176215
rs66743120	chr16:24606996:T:C	C	0.0645344	0.0600717	C	0.0210222	0.0382041
rs6497759	chr16:24790416:G:A	G	0.236636	0.0339815	G	0.0455412	0.0218672
rs61739285	chr16:27469476:C:T	T	0.151498	0.0907933	T	0.208024	0.057708
rs6565174	chr16:30100583:A:C	C	0.128921	0.0520537	C	0.0953556	0.0331065
rs7500719	chr16:30829556:G:A	G	0.0987796	0.0298987	A	0.107035	0.0192497
rs10468291	chr16:49734135:C:A	C	0.142953	0.0299831	C	0.015801	0.0192635
rs34294937	chr16:49850016:T:A	A	0.181144	0.038402	A	0.056863	0.0245259
rs9930861	chr16:49990323:A:G	G	0.0789245	0.0329477	A	0.0417833	0.0212008
rs34941092	chr16:50516226:G:A	G	0.0631945	0.0413454	G	0.0385407	0.0264358
rs1420987	chr16:51349119:C:T	T	0.0910887	0.031228	T	0.00629979	0.0200535
rs1498785	chr16:51588544:C:G	C	0.0119848	0.0325573	C	0.0125996	0.0210359
rs9932220	chr16:51724205:G:A	G	0.0647242	0.0327683	G	0.0702801	0.0211596
rs142076278	chr16:51794418:A:G	G	0.626037	0.182515	G	0.263258	0.115553
rs4784227	chr16:52565276:C:T	T	0.100098	0.0344352	C	0.0135614	0.0220939
rs11642015	chr16:53768582:C:T	T	0.342664	0.0314074	C	0.0419345	0.020081
rs9937815	chr16:56296920:A:G	A	0.0207729	0.031977	A	0.0840888	0.0205276
rs12919839	chr16:56825304:C:T	C	0.036925	0.0310592	C	0.0482824	0.0199505
rs37060	chr16:58532400:G:A	A	0.153186	0.0318715	G	0.0442978	0.0205413
rs35300112	chr16:60625908:A:C	A	0.0975981	0.0321669	A	0.0394407	0.020665
rs28633979	chr16:65248917:A:C	C	0.181777	0.0276516	A	0.0486327	0.0177933
rs45474499	chr16:66880589:C:T	T	0.1688	0.0753692	T	0.217092	0.0480556
rs3817030	chr16:69316132:A:C	C	0.0490259	0.0302996	A	0.0688374	0.0194902
rs77870048	chr16:69931118:C:T	T	0.770045	0.0799162	C	0.26793	0.0505769
rs12149254	chr16:71424948:G:A	G	0.0517794	0.0416092	G	0.0386712	0.0265938
rs35745897	chr16:72181100:G:A	G	0.246026	0.0667076	A	0.00835392	0.0423742
rs62055084	chr16:73063946:C:T	T	0.175235	0.0357751	T	0.0341096	0.0227741
rs825702	chr16:73566673:A:G	A	0.0542164	0.0313968	A	0.0175872	0.0201703
rs16972612	chr16:73801813:A:G	A	0.0108032	0.0319876	A	0.0361637	0.0205894
rs56844452	chr16:80830879:C:T	C	0.272401	0.0625088	T	0.00309837	0.0398804
rs10493891	chr16:81477137:C:T	C	0.127022	0.0334646	C	0.066742	0.02151
rs12929303	chr16:81568659:G:A	A	0.0735546	0.0295928	A	0.097554	0.0189749
rs11640600	chr16:82782054:T:C	T	0.0231151	0.0308588	T	0.0412269	0.0198131
rs7500448	chr16:83012185:A:G	A	0.213426	0.0366085	G	0.168384	0.0234473
rs951926	chr16:83392312:C:A	A	0.12544	0.0276516	C	0.0456374	0.0177796
rs8056413	chr16:84049045:G:T	G	0.0979779	0.0282423	G	0.0664604	0.0181918
rs8060099	chr16:84818707:C:A	A	0.0128182	0.0358489	C	0.0490724	0.0229389
rs7187540	chr16:85284696:C:A	C	0.104582	0.0326206	C	0.0545547	0.0208848
rs62050427	chr16:85465146:G:A	G	0.0256998	0.0333907	G	0.0222863	0.0213863
rs35781150	chr16:86048783:A:G	G	0.0722147	0.0301519	G	0.0469015	0.0194764
rs11862847	chr16:86139251:G:A	G	0.121114	0.0289597	G	0.0634994	0.018604
rs731749	chr16:86322976:G:A	A	0.310698	0.0615065	A	0.171819	0.0393788
rs6540125	chr16:87960283:T:G	T	0.123224	0.0317977	T	0.0422368	0.0204657
rs34139656	chr16:88468515:A:G	A	0.0031228	0.0291707	G	0.035195	0.0188101
rs7185371	chr16:89486152:G:C	C	0.0490364	0.0409023	G	0.0408147	0.0260923
rs34659644	chr16:89729609:G:A	A	0.133668	0.0620023	G	0.0305921	0.0392483
rs141987787	chr16:89951434:G:A	A	0.0285589	0.0395203	G	0.0591782	0.0255014
rs1884726	chr17:752053:G:A	A	0.0493529	0.0346568	G	0.00578454	0.0222932
rs12941318	chr17:1430304:T:C	C	0.154663	0.028274	T	0.0161582	0.0181849
rs61753655	chr17:1469545:C:T	T	0.662645	0.167007	T	0.060243	0.105592
rs4480845	chr17:2055315:T:C	T	0.17819	0.0292446	C	0.0402445	0.0188238
rs7215084	chr17:3976854:C:T	T	0.0351631	0.0283479	T	0.0644475	0.0182261
rs138973557	chr17:5796400:T:C	C	0.0494689	0.0663806	C	0.00605247	0.0429032
rs10521146	chr17:6570339:C:T	T	0.121114	0.029424	C	0.0484266	0.0189337
rs78551904	chr17:6583127:T:G	G	0.261956	0.0584892	T	0.00898596	0.0379842
rs5418	chr17:7281773:G:A	A	0.205408	0.030078	A	0.0860811	0.0193528
rs117643180	chr17:7282460:C:A	C	0.813194	0.109509	C	0.329554	0.0695244
rs4511593	chr17:7552219:C:T	C	0.171015	0.0288437	C	0.0839514	0.0185971
rs78378222	chr17:7668434:T:G	T	0.548284	0.154241	G	1.05386	0.0976227
rs62059712	chr17:7836852:T:C	T	0.396047	0.0629729	C	0.0935694	0.0399903
rs74439044	chr17:7877701:T:C	C	0.133352	0.0513152	C	0.248969	0.0329966
rs8069739	chr17:8175447:T:C	C	0.064144	0.0282212	C	0.0334706	0.0181918
rs3935506	chr17:17978745:G:A	G	0.00587635	0.029635	G	0.0259411	0.0191329
rs4925159	chr17:18282196:G:A	A	0.135778	0.0279153	A	0.112324	0.0179513
rs12938803	chr17:19301119:A:C	C	0.0728899	0.0340871	C	0.0376476	0.0220252
rs166840	chr17:19896385:G:A	A	0.065294	0.0306583	A	0.0411032	0.01971
rs704	chr17:28367840:G:A	G	0.157828	0.0267126	G	0.0613766	0.0172094
rs11568466	chr17:28490519:G:A	G	0.157406	0.0375475	G	0.00473343	0.0240725
rs17720594	chr17:28676503:G:A	G	0.371782	0.0871008	G	0.00550287	0.0553447
rs3760318	chr17:30920697:G:A	G	0.0563053	0.0272507	G	0.0531326	0.0175528
rs1551355	chr17:31705401:C:T	T	0.187368	0.0368195	T	0.0613354	0.0235366
rs4795641	chr17:31760281:T:C	T	0.126389	0.0289281	T	0.0320279	0.0185971
rs28661492	chr17:32282913:C:T	C	0.0547123	0.0321142	C	0.0175391	0.0207268
rs3135967	chr17:34986710:A:G	A	0.0601667	0.0298143	G	0.0246702	0.0191398
rs6503732	chr17:38723415:T:C	C	0.0915002	0.030806	C	0.0476641	0.0197856
rs758976	chr17:38765398:G:C	C	0.107399	0.0535518	C	0.0316913	0.0346317
rs79089478	chr17:42165223:T:C	T	0.261746	0.105479	C	0.115828	0.0671542
rs86312	chr17:42544215:C:G	C	0.0427169	0.0408918	C	0.0930885	0.02658
rs138643143	chr17:42557849:G:A	A	0.277676	0.0739238	G	0.182879	0.0468191
rs324075	chr17:42874506:A:G	A	0.0688176	0.0369039	G	0.131835	0.0237977
rs144219190	chr17:44058781:G:A	A	0.260902	0.103643	G	0.040636	0.0656291
rs190144	chr17:44087216:A:G	A	0.0354585	0.0315339	G	0.0149148	0.0203008
rs5030	chr17:44249561:C:T	C	0.271979	0.0927029	T	0.0748143	0.0598446
rs117964596	chr17:44463788:T:C	C	0.139788	0.105447	T	0.163712	0.0669894
rs72828807	chr17:44881990:G:A	G	0.0994654	0.0347623	A	0.0309562	0.0222176
rs2301597	chr17:45095905:T:C	T	0.138205	0.0272823	T	0.0753639	0.0175666
rs8067056	chr17:46006582:T:C	T	0.067731	0.0318188	T	0.083814	0.020397
rs2165846	chr17:46864000:A:G	A	0.146223	0.0290758	G	0.0190986	0.0186933
rs17608766	chr17:46935905:T:C	C	0.401533	0.0476649	T	0.0937755	0.0302967
rs2325885	chr17:48213013:C:T	C	0.133246	0.0310908	T	0.0733029	0.0200673
rs62065796	chr17:48430794:G:A	A	0.412083	0.0953931	G	0.120088	0.0604354
rs34785521	chr17:48478330:A:G	G	0.0284217	0.0376635	A	0.0497044	0.0240862
rs7406910	chr17:48610894:T:C	C	0.376846	0.0398263	C	0.088623	0.0258587
rs11655078	chr17:48647813:A:C	C	0.358173	0.0897805	C	0.250686	0.0571996
rs35895680	chr17:48982960:C:A	C	0.0919327	0.0339182	C	0.0546783	0.0216886
rs12940887	chr17:49325445:C:T	T	0.108454	0.031439	T	0.124347	0.0201154
rs55714120	chr17:49411461:G:T	T	0.0441728	0.0331376	T	0.0784554	0.0211939
rs55661897	chr17:49749387:C:T	T	0.0343086	0.0822583	T	0.118851	0.0521433
rs2257205	chr17:58370936:C:T	C	0.0516633	0.0397207	C	0.0656291	0.0257213
rs2611774	chr17:58654943:G:A	A	0.206147	0.0322197	A	0.0895161	0.0205894
rs184865546	chr17:59553524:G:A	A	0.209418	0.121114	A	0.0458916	0.0766692
rs17580385	chr17:59666290:T:C	T	0.185575	0.0628569	C	0.0877299	0.0398872
rs2645466	chr17:59775853:A:C	C	0.150865	0.0285799	A	0.0023358	0.0184459
rs11868441	chr17:61161860:A:G	A	0.26375	0.0352792	A	0.130049	0.0227397
rs2286526	chr17:61394696:C:T	T	0.275882	0.0306794	T	0.154231	0.0198062
rs56288724	chr17:62689774:A:G	G	0.150865	0.0298143	A	0.15643	0.0191398
rs16946721	chr17:63029010:A:G	G	0.0232416	0.0919327	A	0.029486	0.059714
rs8077276	chr17:63470201:G:A	G	0.124068	0.0324307	G	0.0498006	0.0208917
rs6504213	chr17:64304354:T:C	C	0.0815093	0.0298248	C	0.00408765	0.0191673
rs1991401	chr17:64506317:A:G	A	0.212266	0.0320404	A	0.0363767	0.0205413
rs9895772	chr17:64651485:C:T	T	0.110775	0.0400478	T	0.070761	0.0260991
rs2428352	chr17:64698620:A:G	G	0.116683	0.0340554	A	0.0862872	0.0218947
rs112260610	chr17:66256275:C:T	T	0.142108	0.0354797	T	0.0483442	0.0229595
rs3744009	chr17:75843285:C:T	C	0.116472	0.0302891	C	0.0336149	0.0195245
rs1868825	chr17:76131767:T:G	T	0.0399845	0.028907	T	0.0136644	0.0185696
rs35504735	chr17:76690727:A:G	A	0.0855499	0.0289386	G	0.0627437	0.0185902
rs1436138	chr17:77320798:A:G	A	0.208468	0.0280841	A	0.117546	0.0181024
rs34587622	chr17:77402416:C:T	C	0.098537	0.0489626	T	0.0296097	0.031231
rs690951	chr17:78448943:C:A	C	0.178506	0.0373153	C	0.120019	0.024203
rs12943001	chr17:80264846:T:C	T	0.0746729	0.0337495	T	0.0021297	0.0216748
rs2859612	chr17:81163152:C:A	A	0.100531	0.0320087	A	0.0143652	0.0205482
rs112280096	chr17:81393609:C:A	C	0.104656	0.0322091	C	0.0402857	0.0205619
rs9675039	chr17:83078468:G:A	A	0.10204	0.0279047	A	0.0595835	0.0179857
rs2124616	chr18:661917:G:A	G	0.22577	0.0441834	G	0.0981036	0.0282082
rs12955644	chr18:771046:C:G	C	0.178506	0.0402904	C	0.110264	0.0259686
rs11661686	chr18:847478:C:T	C	0.299725	0.181882	C	0.249999	0.115141
rs7811	chr18:3256114:A:G	G	0.12565	0.0396152	A	0.08931	0.0255495
rs4468717	chr18:3457608:C:T	C	0.249297	0.0594915	C	0.0517586	0.0378331
rs880132	chr18:7131619:T:C	T	0.142953	0.0336017	T	0.0508792	0.021613
rs7234309	chr18:10752668:C:T	T	0.0265755	0.0292446	C	0.0785928	0.018865
rs11665020	chr18:10879505:G:C	G	0.0422527	0.0319559	G	0.0625445	0.0205207
rs4413029	chr18:11145132:A:T	A	0.00503235	0.028601	T	0.0821652	0.0184185
rs963920	chr18:12711053:T:G	G	0.0619285	0.032916	T	0.0564508	0.0211115
rs12966571	chr18:12736043:G:A	G	0.185997	0.0529821	A	0.0340134	0.0336767
rs11664781	chr18:22270581:C:T	T	0.0799268	0.0347201	T	0.00394338	0.0222176
rs177992	chr18:22483241:G:A	G	0.112885	0.0288331	A	0.024787	0.0185353
rs4800420	chr18:22579002:G:A	G	0.0190217	0.03069	A	0.0874551	0.0197513
rs62082230	chr18:25096107:T:A	T	0.0759705	0.0372415	A	0.00112668	0.0237908
rs1154214	chr18:26966860:T:G	G	0.0493424	0.0294767	G	0.0500548	0.0189475
rs356926	chr18:28749090:G:A	G	0.0624454	0.0435398	A	0.078318	0.027851
rs12605558	chr18:29139392:G:A	A	0.046209	0.0278942	A	0.0401277	0.0179719
rs10164193	chr18:33581462:T:G	G	0.189056	0.0413771	G	0.127095	0.026793
rs61735998	chr18:36709322:G:T	T	0.559889	0.137045	T	0.104424	0.0867681
rs9961783	chr18:40574895:G:T	G	0.0756751	0.0326944	G	0.0621048	0.021084
rs11082394	chr18:44491260:C:T	C	0.244549	0.0298143	C	0.0113149	0.0191948
rs12958173	chr18:44562012:A:C	A	0.100299	0.0304367	A	0.0713793	0.0195452
rs11874040	chr18:45016031:A:G	G	0.122485	0.0308377	G	0.0019923	0.019868
rs11877664	chr18:45166494:A:G	A	0.150759	0.0421156	A	0.0487701	0.0268205
rs8093563	chr18:45299752:G:A	G	0.103221	0.0295611	G	0.0167422	0.0190299
rs7236548	chr18:45517785:C:A	A	0.199606	0.0321036	C	0.139667	0.0207886
rs17766830	chr18:46460697:T:C	C	0.0852968	0.0401639	T	0.00560592	0.025735
rs72917789	chr18:48935117:C:T	C	0.158989	0.0670136	C	0.00311211	0.0426009
rs4939993	chr18:50630391:A:G	A	0.164158	0.0404909	A	0.0519647	0.025948
rs57091267	chr18:50644401:G:A	G	0.142003	0.0352054	G	0.0836079	0.0227397
rs36010659	chr18:50757579:T:C	T	0.185785	0.0405015	C	0.0247183	0.0260167
rs11876341	chr18:51273621:A:G	G	0.205303	0.0338655	G	0.103531	0.0216955
rs34163044	chr18:54325246:C:A	A	0.0304473	0.0296455	A	0.100508	0.0190711
rs1657880	chr18:54340604:C:T	C	0.110036	0.0464411	C	0.136507	0.0297883
rs72930904	chr18:54940070:C:T	C	0.0221339	0.0388346	C	0.035827	0.0248969
rs599550	chr18:55585157:G:A	G	0.141053	0.0482768	G	0.0506044	0.0306608
rs12605156	chr18:55830883:A:T	A	0.0297088	0.0390667	A	0.0349133	0.0250824
rs10048404	chr18:56911251:C:T	C	0.118688	0.0365347	C	0.0233786	0.0233649
rs7235890	chr18:58064883:G:T	G	0.020984	0.0578668	G	0.0799668	0.0367751
rs513563	chr18:58207209:C:T	C	0.0725101	0.0284956	C	0.0407735	0.0183773
rs6567160	chr18:60161902:T:C	C	0.123329	0.0347306	C	0.0399422	0.0222863
rs12172847	chr18:62555784:G:A	G	0.0438986	0.0311119	A	0.0503434	0.0199986
rs12454712	chr18:63178651:T:C	T	0.0789878	0.0291391	T	0.0223893	0.0187482
rs1898165	chr18:75328421:G:A	G	0.0746201	0.0274617	G	0.0329554	0.0176834
rs1047922	chr18:76358607:T:C	C	0.0867316	0.0419257	C	0.0294998	0.0267999
rs117777118	chr18:79401324:G:A	G	0.182726	0.0793782	G	0.195795	0.0505082
rs7250835	chr19:670234:T:C	T	0.0346673	0.0369145	C	0.0613697	0.0237496
rs3760994	chr19:1435772:G:A	G	0.0235898	0.0370094	A	0.0561622	0.0237496
rs12460791	chr19:1842920:A:G	A	0.146118	0.0316078	A	0.0618163	0.0204726
rs8102624	chr19:2161444:G:A	A	0.420101	0.0384442	G	0.0367339	0.0250755
rs35792872	chr19:2206164:G:A	A	0.157722	0.0279575	A	0.0602705	0.0180063
rs7249727	chr19:2346732:A:G	G	0.00461035	0.0347728	G	0.0545684	0.0223893
rs11672460	chr19:2588425:A:C	A	0.376635	0.202982	A	0.210497	0.128469
rs11085015	chr19:3369574:T:G	G	0.0767512	0.0390667	G	0.0723411	0.0252198
rs56356382	chr19:4064059:T:C	T	0.143691	0.0327788	C	0.0298364	0.0211046
rs2613765	chr19:5066319:G:A	G	0.0885778	0.0284006	G	0.00617613	0.0182673
rs1812397	chr19:6745127:G:A	A	0.155824	0.0300358	A	0.00443802	0.0192635
rs12461206	chr19:7235439:A:C	C	0.235371	0.0360388	A	0.0788676	0.0231519
rs12978472	chr19:7257979:C:G	C	0.340448	0.0475278	C	0.278304	0.0303585
rs60476970	chr19:7339942:C:A	C	0.104044	0.0563686	C	0.0581065	0.0364316
rs35086839	chr19:7426329:A:C	A	0.0775847	0.0326523	A	0.0672367	0.0209947
rs2009733	chr19:8333830:A:G	A	0.038613	0.0273983	A	0.057337	0.0176559
rs76715988	chr19:10008302:T:C	C	0.0576347	0.0490469	T	0.0368438	0.0318081
rs10409243	chr19:10222312:C:T	C	0.0720882	0.02954	C	0.0602087	0.0190093
rs1529744	chr19:10730796:T:C	T	0.0346779	0.0327683	T	0.108958	0.0209741
rs17248727	chr19:11087826:T:C	C	0.0452173	0.0372943	C	0.121256	0.0240725
rs3185010	chr19:11165166:G:A	G	0.0369355	0.0329582	G	0.138911	0.0211115
rs74179970	chr19:11176325:G:A	A	0.224926	0.0505239	A	0.0148873	0.0325501
rs4804157	chr19:11257961:C:A	C	0.0610845	0.0306266	C	0.0195383	0.0197513
rs318719	chr19:11386305:T:C	C	0.11067	0.0390139	C	0.107722	0.0254121
rs2291516	chr19:11397501:G:A	A	0.112674	0.0407969	A	0.107035	0.0264976
rs17638167	chr19:11474003:C:T	C	0.160149	0.0740399	C	0.179719	0.0475954
rs12459055	chr19:11653166:T:C	T	0.0313335	0.0281052	C	0.016543	0.0180887
rs11666533	chr19:11754117:T:C	T	0.0850752	0.0530876	C	0.039214	0.0336836
rs111821611	chr19:12443819:G:A	G	0.0895062	0.0281791	G	0.0736464	0.0181024
rs7408868	chr19:15174868:G:C	C	0.130926	0.0458714	G	0.15746	0.0296578
rs190317939	chr19:15467065:A:G	A	0.167007	0.201505	A	0.0162338	0.128263
rs3745318	chr19:16325451:T:C	T	0.0617808	0.0363448	T	0.0443939	0.0232412
rs7246865	chr19:17108295:G:A	A	0.138627	0.0291285	A	0.0697305	0.0188238
rs6512183	chr19:17294201:G:A	G	0.0198234	0.0403538	G	0.0882795	0.0261197
rs55739762	chr19:17369187:T:G	T	0.112463	0.0481291	T	0.0524181	0.0311211
rs12459965	chr19:18341385:C:T	C	0.147594	0.033549	C	0.0643169	0.0215855
rs8111708	chr19:18448066:A:G	A	0.038075	0.028063	G	0.0778371	0.0180887
rs10330	chr19:18907053:G:A	G	0.0603988	0.0351315	G	0.0766692	0.022726
rs34858588	chr19:19346426:C:G	C	0.154769	0.0539527	G	0.0747456	0.0347828
rs73001065	chr19:19349732:G:C	C	0.225454	0.0678048	C	0.195932	0.0431642
rs35545554	chr19:19604804:A:G	A	0.0280103	0.0401955	G	0.0652925	0.0256595
rs6511291	chr19:21767600:T:C	C	0.0865944	0.0280735	C	0.0695931	0.0180818
rs8104559	chr19:22022365:T:C	C	0.171015	0.037347	C	0.0423879	0.0240725
rs3786516	chr19:29609412:T:A	A	0.112357	0.0332431	A	0.0309425	0.0214138
rs997669	chr19:29813576:T:C	T	0.00220495	0.0319982	C	0.18865	0.0204795
rs58466966	chr19:30225646:T:C	T	0.0384653	0.0323885	T	0.0503777	0.0208848
rs8100367	chr19:31374074:T:G	G	0.113729	0.0274617	G	0.0492029	0.0176971
rs10417470	chr19:31713405:A:G	A	0.0702947	0.0318293	A	0.0509823	0.0204726
rs10421783	chr19:31966940:A:C	A	0.075327	0.0302996	A	0.0629773	0.0194627
rs1821295	chr19:32099867:C:T	C	0.0862885	0.0335068	C	0.116446	0.0214275
rs10421769	chr19:33114406:T:C	T	0.0576769	0.0313124	C	0.0365896	0.0200261
rs731839	chr19:33408159:G:A	G	0.0120798	0.0277676	A	0.0173948	0.0179101
rs379862	chr19:34353658:T:G	G	0.113201	0.0307954	T	0.0405674	0.019765
rs256741	chr19:37364937:C:A	C	0.0014137	0.0296771	C	0.0421681	0.0190436
rs2303040	chr19:38647968:T:C	C	0.107188	0.0322408	C	0.0236053	0.0206581
rs12983238	chr19:38947892:A:G	G	0.0814038	0.0332114	G	0.0466198	0.0213657
rs8102847	chr19:40542682:T:G	G	0.169539	0.0318188	T	0.126889	0.0203902
rs34093919	chr19:40611394:G:A	G	0.318082	0.161099	G	0.042752	0.101882
rs12611340	chr19:40654382:G:A	G	0.0213532	0.0285061	G	0.00997524	0.0183635
rs56254331	chr19:41320115:A:C	C	0.0637853	0.0440673	C	0.0752265	0.0280708
rs1800470	chr19:41353016:G:A	G	0.0829124	0.0280841	A	0.0572202	0.0181024
rs2125578	chr19:44242504:C:T	C	0.0275249	0.0283901	C	0.0422162	0.0182536
rs769449	chr19:44906745:G:A	G	0.0914369	0.0508299	G	0.0939129	0.0324539
rs7412	chr19:44908822:C:T	C	0.270186	0.0505345	T	0.117958	0.032502
rs56394437	chr19:45016006:A:T	A	0.0639963	0.0316711	A	0.0434253	0.0202665
rs11669915	chr19:45238095:A:G	G	0.101807	0.0344985	G	0.0557501	0.0220733
rs10423928	chr19:45679046:T:A	A	0.0507772	0.0347201	T	0.0492235	0.0223069
rs8102876	chr19:45829584:C:T	C	0.152131	0.0287909	C	0.0366652	0.0185215
rs1030009	chr19:46284763:C:T	C	0.0452173	0.030806	C	0.0555302	0.0198749
rs3810291	chr19:47065746:G:A	A	0.0575608	0.0317133	G	0.0312654	0.0204108
rs10411910	chr19:48174737:C:T	C	0.0720987	0.0353214	C	0.0977601	0.0228771
rs569970	chr19:48704461:T:C	C	0.0060768	0.027335	C	0.0373178	0.0175597
rs479486	chr19:48726066:G:A	A	0.0169117	0.0277359	A	0.0254053	0.017807
rs73046792	chr19:49102448:G:A	G	0.212266	0.0506822	G	0.00905466	0.0322478
rs138877676	chr19:50432552:G:T	G	0.416092	0.148966	G	0.0935694	0.0943938
rs8104556	chr19:50861124:C:T	C	0.00574975	0.0367668	T	0.0326394	0.0236053
rs113809930	chr20:1731122:A:T	A	0.0675411	0.0745885	A	0.0201841	0.0483373
rs56054109	chr20:2789889:G:A	G	0.0635638	0.0316816	A	0.0253366	0.020294
rs2143635	chr20:2812417:T:C	C	0.128921	0.0466099	T	0.0650383	0.030125
rs1764975	chr20:4120643:T:A	A	0.102694	0.0392038	A	0.0889665	0.0250274
rs297690	chr20:4446009:T:G	G	0.00739555	0.0311436	G	0.040588	0.0200673
rs6054200	chr20:6384998:G:A	A	0.151498	0.0284217	A	0.107035	0.0182742
rs11087740	chr20:6676907:T:C	C	0.137045	0.0297721	T	0.0476709	0.0190917
rs6039211	chr20:8635941:A:G	G	0.0383598	0.0279997	A	0.00566775	0.0180475
rs6118425	chr20:9021382:T:A	A	0.0300675	0.0305739	T	0.0551455	0.0195932
rs11699025	chr20:10446327:A:G	G	0.0786397	0.0281369	A	0.111431	0.0181093
rs680515	chr20:10478040:A:G	G	0.0986108	0.0294978	A	0.17649	0.0190093
rs6074155	chr20:10531467:G:A	A	0.178717	0.0449114	G	0.233992	0.0285998
rs35761929	chr20:10641853:G:C	G	0.336545	0.0655366	C	0.197238	0.0416803
rs2206815	chr20:10688540:C:A	C	0.266599	0.0298987	A	0.0898596	0.0192291
rs78358631	chr20:10738659:A:T	A	0.0659164	0.0659375	T	0.190162	0.0418177
rs78845099	chr20:10762964:A:T	T	0.0269236	0.0378218	A	0.169758	0.0240862
rs1114344	chr20:10902779:A:G	A	0.153186	0.0278415	A	0.133828	0.0179238
rs1327235	chr20:10988382:A:G	G	0.175235	0.0269447	G	0.186452	0.0173399
rs17800010	chr20:11027502:G:C	G	0.576136	0.204037	G	0.47403	0.129156
rs115302179	chr20:11064528:G:T	T	0.428646	0.139788	T	0.121462	0.0908214
rs6040427	chr20:11205318:T:C	C	0.220917	0.0330848	C	0.0752952	0.0211321
rs1232482	chr20:11905995:C:T	C	0.056548	0.0293079	C	0.0759822	0.0188375
rs16999416	chr20:17561185:G:A	A	0.107188	0.0480763	A	0.0433703	0.0309906
rs2618647	chr20:17901808:A:G	G	0.0814143	0.0288331	G	0.0458641	0.0185421
rs6081238	chr20:18596568:G:A	A	0.0662962	0.0291813	G	0.00849132	0.0187414
rs17812022	chr20:19026455:C:T	C	0.219546	0.068364	T	0.0527204	0.0434665
rs6035355	chr20:19484445:T:A	A	0.201821	0.0329265	T	0.138911	0.0211939
rs808685	chr20:19736412:A:G	A	0.00615065	0.0310487	G	0.0178963	0.0199642
rs6060118	chr20:31583406:T:C	T	0.0797474	0.034277	T	0.0750891	0.0221077
rs6141766	chr20:32634967:A:G	G	0.212266	0.0367773	G	0.0755013	0.0237977
rs6141479	chr20:34534138:G:C	C	0.138311	0.0429279	G	0.0701427	0.0274113
rs867186	chr20:35176751:A:G	G	0.276726	0.0464939	A	0.0329279	0.029912
rs6142381	chr20:35420820:G:A	G	0.146751	0.0283373	A	0.049519	0.0182398
rs146827176	chr20:36541513:C:T	T	0.0703896	0.0828386	C	0.252266	0.0526379
rs3746471	chr20:38213512:G:A	G	0.00579195	0.0287593	G	0.116653	0.0184803
rs6017281	chr20:44175386:A:G	G	0.330531	0.0343086	G	0.115004	0.0222176
rs6095241	chr20:48692260:G:A	G	0.0317344	0.0277148	G	0.0784554	0.0178551
rs80346118	chr20:48794612:G:A	G	0.0923336	0.0415459	G	0.0820278	0.0266212
rs237485	chr20:49387701:A:G	G	0.0107294	0.0287698	A	0.0329897	0.0184872
rs6512586	chr20:49684609:G:A	G	0.0349627	0.0268814	G	0.0567805	0.0173193
rs6021247	chr20:51492442:G:A	A	0.164369	0.0303313	A	0.116309	0.0194421
rs2801008	chr20:53172179:T:G	G	0.110142	0.0302363	G	0.048777	0.0194833
rs115893283	chr20:56829109:C:T	T	0.0781755	0.0823849	T	0.022987	0.0526929
rs140773114	chr20:58768133:G:T	T	0.0862357	0.0925868	T	0.0462969	0.0588484
rs6026578	chr20:58888417:C:G	G	0.0357223	0.0292868	G	0.0687687	0.0188513
rs185799410	chr20:58891038:G:T	T	0.303524	0.124384	T	0.0733716	0.0790737
rs6070690	chr20:58999761:G:C	G	0.0942537	0.0380327	G	0.0921954	0.024416
rs74729242	chr20:59143635:T:C	C	0.220178	0.0495956	C	0.166048	0.0316157
rs11699758	chr20:62326706:C:T	C	0.222288	0.0828808	C	0.0604354	0.0530158
rs4514955	chr20:62485878:C:G	G	0.0598291	0.0328422	C	0.0407185	0.0210428
rs28572127	chr20:62582053:A:C	C	0.0285167	0.0281263	C	0.0139598	0.0181231
rs6062302	chr20:63689615:T:C	C	0.0555879	0.0363975	C	0.0481037	0.0233649
rs6062533	chr20:63797748:G:A	G	0.183042	0.0327894	G	0.0153888	0.0210703
rs79208229	chr20:63884883:G:T	T	0.177029	0.06215	T	0.0902718	0.039475
rs8126001	chr20:64080106:C:T	C	0.125756	0.0275671	T	0.00884169	0.0177589
rs2983439	chr20:64144252:A:G	A	0.140315	0.0276516	A	0.020665	0.017807
rs1056930	chr21:14964483:T:C	C	0.0418624	0.0328949	T	0.0131011	0.0210291
rs2229742	chr21:14966851:G:C	C	0.150759	0.0530454	C	0.0236259	0.0336905
rs2823139	chr21:15204463:G:A	A	0.153186	0.0311119	A	0.102157	0.0200192
rs13050104	chr21:15422456:G:A	A	0.0782599	0.0305528	A	0.0619605	0.0196688
rs11909120	chr21:28759550:A:T	T	0.182093	0.0344247	A	0.113561	0.0222657
rs2298359	chr21:32298829:T:C	T	0.217963	0.0953825	T	0.106485	0.0606621
rs11701033	chr21:32416033:C:G	G	0.189056	0.0387607	G	0.0568836	0.0249244
rs2834253	chr21:33720908:T:C	C	0.0208574	0.0280208	C	0.0393926	0.0180475
rs12482569	chr21:33920783:G:A	G	0.0726895	0.0375263	G	0.0854628	0.0241343
rs28451064	chr21:34221526:G:A	G	0.0886833	0.0526867	A	0.159521	0.0334706
rs149487184	chr21:34233562:C:T	C	0.125967	0.125123	T	0.0186795	0.0796233
rs62229372	chr21:36320209:C:T	T	0.152553	0.0494584	T	0.0897222	0.031705
rs2836411	chr21:38447907:C:T	T	0.0559994	0.0319876	T	0.151552	0.0205688
rs117870289	chr21:38611524:C:T	T	0.685117	0.19296	C	0.460496	0.12208
rs6517522	chr21:39181919:T:C	C	0.0440885	0.0280419	C	0.0712419	0.0180406
rs2277788	chr21:39445776:C:G	C	0.126283	0.0429701	C	0.0112118	0.0277685
rs220249	chr21:42052039:G:A	A	0.204037	0.0287171	A	0.12153	0.0184528
rs1571737	chr21:42110561:T:C	T	0.161415	0.0377479	T	0.0656497	0.0242992
rs79033729	chr21:43298816:C:T	T	0.0953825	0.0750105	T	0.10518	0.0487358
rs73220980	chr21:43332888:G:A	G	0.0422	0.142847	G	0.126064	0.0905466
rs12627651	chr21:43340723:G:A	A	0.108454	0.0369883	A	0.0530364	0.0236603
rs12483377	chr21:45511195:G:A	G	0.169222	0.0534041	G	0.129087	0.0340615
rs2005950	chr21:45976680:A:G	G	0.138311	0.0404803	A	0.0752952	0.026003
rs11701512	chr21:46542898:A:G	A	0.0319243	0.0380117	G	0.00284418	0.0244572
rs378459	chr22:17802533:T:C	T	0.0324307	0.0325046	T	0.0614384	0.0209123
rs8139817	chr22:17985603:A:C	C	0.0629202	0.029751	C	0.0729594	0.0191329
rs1034565	chr22:19996688:C:T	T	0.173442	0.0330215	C	0.0317463	0.0211665
rs4821112	chr22:21610472:G:A	G	0.0255943	0.0336756	A	0.0646192	0.0217504
rs5749986	chr22:21803372:T:C	C	0.101058	0.0273245	T	0.0131835	0.0176078
rs9608690	chr22:28525359:G:A	G	0.151604	0.0633844	G	0.0267106	0.0406223
rs12321	chr22:29057205:G:C	G	0.105816	0.0286855	G	0.0919893	0.0184597
rs5753103	chr22:30372788:G:A	A	0.0543641	0.0290019	G	0.0528166	0.0186452
rs2006771	chr22:31602626:G:A	A	0.0121114	0.0269869	A	0.0754326	0.0173536
rs9609429	chr22:32121444:T:C	T	0.0433711	0.0338022	T	0.0300562	0.0216817
rs855791	chr22:37066896:A:G	A	0.0161415	0.0290019	G	0.0908214	0.0186314
rs5750482	chr22:37721936:T:C	T	0.0805598	0.0277254	C	0.00396399	0.0178689
rs139919	chr22:40330179:T:C	C	0.0520959	0.0346251	T	0.112462	0.022355
rs71325199	chr22:40917776:G:A	A	0.165846	0.139682	A	0.11095	0.08931
rs73161324	chr22:41642782:C:T	T	0.0160676	0.070685	C	0.169346	0.0447924
rs73169175	chr22:42325368:T:G	G	0.0935363	0.0544802	G	0.0314989	0.034666
rs6007594	chr22:45332489:G:A	A	0.109509	0.0297616	G	0.0361087	0.0192085
rs77692990	chr22:49826304:C:T	C	0.152553	0.0526656	C	0.0544241	0.0337317
rs28578714	chr22:50289492:T:C	T	0.141264	0.0278836	T	0.014482	0.0179513
